# Supplementary material for: Investigating the causal association between obesity and risk of hepatocellular carcinoma and underlying mechanisms
Source: Sci Rep. 2024 Jul 8;14:15717. doi: 10.1038/s41598-024-66414-1 (PMC11231137; doi:10.1038/s41598-024-66414-1)
Supplement: Supplementary file 1 — Supplementary Tables. [file 41598_2024_66414_MOESM1_ESM.xlsx]

## Sheet: Table S1
Table S1 Single nucleotide polymorphisms (SNPs) were used as Instrumental variables (IVs) from exposure variables (body mass index, body fat percentage, waist circumference, waist-to-hip ratio, and visceral adipose tissue volume).
Exposure variables	GWAS ID	SNP	Chr	Pos	EA	OA	beta	SE	EAF	p - value	F	Sample size
Waist circumference	ukb-b-9405	rs3768321	1	40035928	T	G	0.0176726	0.00224849	0.196525	3.80014e-15	61.7759	462166
Waist circumference	ukb-b-9405	rs6669341	1	47678458	G	A	-0.0125214	0.0018097	0.58271	4.49987e-12	47.8732	462166
Waist circumference	ukb-b-9405	rs11165493	1	96274928	A	G	0.0107576	0.00189335	0.343044	1.29999e-08	32.2826	462166
Waist circumference	ukb-b-9405	rs588660	1	96886604	A	G	0.0155276	0.00181174	0.584119	1e-17	73.4542	462166
Waist circumference	ukb-b-9405	rs2618039	1	112324111	T	A	0.0120777	0.00183977	0.381482	5.19996e-11	43.0964	462166
Waist circumference	ukb-b-9405	rs75035127	1	174973726	G	A	-0.0333436	0.0052036	0.030399	1.5e-10	41.0598	462166
Waist circumference	ukb-b-9405	rs815163	1	190294726	C	T	-0.0131383	0.00179812	0.563195	2.70023e-13	53.3877	462166
Waist circumference	ukb-b-9405	rs2678204	1	201800511	G	T	0.0157074	0.00188488	0.34017	7.89951e-17	69.445	462166
Waist circumference	ukb-b-9405	rs7539903	1	209208033	A	T	-0.0107184	0.00183572	0.615583	5.30005e-09	34.0916	462166
Waist circumference	ukb-b-9405	rs4844809	1	209519772	C	G	0.0158367	0.00263686	0.131994	1.89998e-09	36.0708	462166
Waist circumference	ukb-b-9405	rs7537581	1	2725475	A	C	0.0107362	0.00180248	0.531758	2.59998e-09	35.4781	462166
Waist circumference	ukb-b-9405	rs4908672	1	7725414	T	C	0.0113966	0.00183009	0.393063	4.70002e-10	38.7798	462166
Waist circumference	ukb-b-9405	rs41279738	1	110082551	G	T	0.0522591	0.00563338	0.025998	1.69981e-20	86.0569	462166
Waist circumference	ukb-b-9405	rs115056380	1	111338672	A	G	-0.0236683	0.00416636	0.048334	1.29999e-08	32.2716	462166
Waist circumference	ukb-b-9405	rs35216639	1	174572982	A	C	0.0168196	0.00284261	0.110699	3.29997e-09	35.0104	462166
Waist circumference	ukb-b-9405	rs539515	1	177889025	C	A	0.0378223	0.00221181	0.204929	1.50003e-65	292.415	462166
Waist circumference	ukb-b-9405	rs3866805	1	6657424	A	C	0.010421	0.00187021	0.355681	2.5e-08	31.0483	462166
Waist circumference	ukb-b-9405	rs156902	1	16840786	T	G	-0.0138228	0.00243775	0.267387	1.40001e-08	32.1524	462166
Waist circumference	ukb-b-9405	rs12140153	1	62579891	T	G	-0.0265936	0.00313243	0.094226	2.09991e-17	72.0761	462166
Waist circumference	ukb-b-9405	rs7519259	1	66434743	A	G	0.0126703	0.00179634	0.528392	1.69981e-12	49.7504	462166
Waist circumference	ukb-b-9405	rs2568958	1	72765116	A	G	0.0169206	0.00182184	0.603683	1.59993e-20	86.2603	462166
Waist circumference	ukb-b-9405	rs34517439	1	78450517	A	C	0.0305491	0.00276165	0.121789	1.9002e-28	122.366	462166
Waist circumference	ukb-b-9405	rs945211	1	32191798	C	G	0.0100787	0.0018363	0.615598	4.09996e-08	30.1246	462166
Waist circumference	ukb-b-9405	rs6682438	1	33784146	C	T	0.0124771	0.00190203	0.673097	5.40008e-11	43.0321	462166
Waist circumference	ukb-b-9405	rs6693294	1	49879122	G	A	-0.0170126	0.00192843	0.688535	1.10002e-18	77.8276	462166
Waist circumference	ukb-b-9405	rs587271	1	54743111	T	C	0.0118054	0.0020079	0.686869	4.09996e-09	34.5682	462166
Waist circumference	ukb-b-9405	rs11162968	1	80784642	C	T	0.0122283	0.00192412	0.31619	2.1e-10	40.3894	462166
Waist circumference	ukb-b-9405	rs12072739	1	98315893	G	A	0.0162106	0.00214325	0.224447	3.90032e-14	57.2074	462166
Waist circumference	ukb-b-9405	rs61813324	1	156049877	T	C	0.0219762	0.00264443	0.135713	9.49948e-17	69.0623	462166
Waist circumference	ukb-b-9405	rs1108548	1	218634787	G	A	0.0121715	0.00200003	0.277245	1.2e-09	37.0352	462166
Waist circumference	ukb-b-9405	rs72634826	1	1601052	A	G	-0.0148957	0.00206456	0.259865	5.40008e-13	52.0555	462166
Waist circumference	ukb-b-9405	rs649458	1	23712528	A	T	-0.018179	0.00256951	0.860102	1.50003e-12	50.0541	462166
Waist circumference	ukb-b-9405	rs3845344	1	75001480	T	C	0.0107371	0.00182845	0.391147	4.30002e-09	34.4832	462166
Waist circumference	ukb-b-9405	rs12042959	1	243533273	G	A	-0.014934	0.00255686	0.143895	5.19996e-09	34.1145	462166
Waist circumference	ukb-b-9405	rs1405261	2	6143991	A	T	-0.00985187	0.0018049	0.434383	4.79999e-08	29.7942	462166
Waist circumference	ukb-b-9405	rs77165542	2	430975	T	C	-0.0700663	0.00488088	0.035495	9.8992e-47	206.073	462166
Waist circumference	ukb-b-9405	rs9308964	2	35436262	T	C	-0.0099592	0.00180578	0.565114	3.50002e-08	30.4172	462166
Waist circumference	ukb-b-9405	rs4851283	2	100894802	G	C	-0.0173961	0.00193525	0.684805	2.49977e-19	80.8034	462166
Waist circumference	ukb-b-9405	rs4482463	2	205375909	A	C	-0.0258908	0.00335821	0.923005	1.29987e-14	59.4395	462166
Waist circumference	ukb-b-9405	rs76286777	2	25195577	C	T	0.0234759	0.0021623	0.217783	1.80011e-27	117.873	462166
Waist circumference	ukb-b-9405	rs10185199	2	40282202	A	G	-0.0114529	0.0020405	0.280698	2e-08	31.5034	462166
Waist circumference	ukb-b-9405	rs6739755	2	59330227	G	A	-0.0159241	0.00182885	0.603358	3.10027e-18	75.8147	462166
Waist circumference	ukb-b-9405	rs1441098	2	104454345	T	A	-0.00990642	0.00179682	0.54446	3.50002e-08	30.3966	462166
Waist circumference	ukb-b-9405	rs3087523	2	105977776	A	G	0.016586	0.00271786	0.124704	1e-09	37.2417	462166
Waist circumference	ukb-b-9405	rs34234296	2	175166636	A	G	-0.0131214	0.00184833	0.392393	1.29987e-12	50.3966	462166
Waist circumference	ukb-b-9405	rs13427822	2	213414265	G	A	-0.0141495	0.00203048	0.271197	3.19963e-12	48.5607	462166
Waist circumference	ukb-b-9405	rs35882248	2	230627955	T	C	0.0157088	0.00191956	0.317213	2.80027e-16	66.9704	462166
Waist circumference	ukb-b-9405	rs72618637	2	48953979	A	T	-0.0129811	0.00231667	0.189431	2.1e-08	31.3975	462166
Waist circumference	ukb-b-9405	rs13420048	2	50751414	A	C	-0.0133504	0.00185957	0.365011	7.00003e-13	51.5423	462166
Waist circumference	ukb-b-9405	rs35681682	2	69678079	C	T	-0.0101534	0.00177268	0.407729	1e-08	32.8067	462166
Waist circumference	ukb-b-9405	rs308911	2	86855977	G	A	-0.0114749	0.00198055	0.714436	6.90001e-09	33.5681	462166
Waist circumference	ukb-b-9405	rs429343	2	147903382	G	A	-0.0124509	0.00180931	0.576576	5.90065e-12	47.3561	462166
Waist circumference	ukb-b-9405	rs1609303	2	181567556	A	T	0.0152662	0.00185779	0.631343	2.09991e-16	67.5256	462166
Waist circumference	ukb-b-9405	rs12478299	2	193811641	C	T	-0.0115796	0.00206169	0.252015	1.89998e-08	31.5457	462166
Waist circumference	ukb-b-9405	rs73985439	2	212299249	C	A	0.0124046	0.00193905	0.307294	1.6e-10	40.9249	462166
Waist circumference	ukb-b-9405	rs12463617	2	629244	C	A	0.0431919	0.00236577	0.828064	1.80011e-74	333.319	462166
Waist circumference	ukb-b-9405	rs1731246	2	26938216	T	G	-0.0118366	0.0020818	0.757325	1.29999e-08	32.3278	462166
Waist circumference	ukb-b-9405	rs11898037	2	36558986	C	T	0.0105694	0.00185324	0.367606	1.2e-08	32.5265	462166
Waist circumference	ukb-b-9405	rs13410783	2	36789166	G	A	0.0141058	0.0018498	0.36952	2.39994e-14	58.1495	462166
Waist circumference	ukb-b-9405	rs1861410	2	58933591	T	C	-0.016009	0.00180199	0.555467	6.4003e-19	78.9266	462166
Waist circumference	ukb-b-9405	rs2861692	2	67838719	C	T	-0.0166517	0.00199772	0.275371	7.70016e-17	69.4781	462166
Waist circumference	ukb-b-9405	rs13033310	2	133523605	A	G	0.0125512	0.00206781	0.25275	1.29999e-09	36.8425	462166
Waist circumference	ukb-b-9405	rs114964326	2	146015229	A	G	-0.0301131	0.00537007	0.028947	2.1e-08	31.445	462166
Waist circumference	ukb-b-9405	rs10803762	2	161105876	A	G	0.0119451	0.00191493	0.677313	4.39997e-10	38.9111	462166
Waist circumference	ukb-b-9405	rs10184230	2	171602134	T	C	-0.0121164	0.00186862	0.647671	8.9002e-11	42.0441	462166
Waist circumference	ukb-b-9405	rs11675464	2	204053742	G	A	0.0112729	0.00179869	0.562997	3.69999e-10	39.2788	462166
Waist circumference	ukb-b-9405	rs72617140	2	229019109	C	A	0.0152073	0.00217889	0.213903	2.99985e-12	48.7117	462166
Waist circumference	ukb-b-9405	rs1799923	3	42306294	G	A	0.0171188	0.00281552	0.88661	1.2e-09	36.9683	462166
Waist circumference	ukb-b-9405	rs28350	3	42418446	G	A	-0.0139376	0.0023374	0.820658	2.5e-09	35.5558	462166
Waist circumference	ukb-b-9405	rs9843653	3	49920571	C	T	0.0195793	0.00178819	0.511657	6.70039e-28	119.886	462166
Waist circumference	ukb-b-9405	rs557951	3	62713263	G	T	0.0120789	0.00193163	0.312953	4e-10	39.1027	462166
Waist circumference	ukb-b-9405	rs7630382	3	85111108	T	C	0.013362	0.00179336	0.531552	9.30037e-14	55.5147	462166
Waist circumference	ukb-b-9405	rs1454687	3	94038085	G	C	-0.0161615	0.00178705	0.515372	1.50003e-19	81.7881	462166
Waist circumference	ukb-b-9405	rs9814758	3	123062657	G	T	-0.0111552	0.00187521	0.355886	2.69998e-09	35.3879	462166
Waist circumference	ukb-b-9405	rs9289630	3	141178670	C	G	0.0144758	0.00183898	0.389039	3.50026e-15	61.9628	462166
Waist circumference	ukb-b-9405	rs12107172	3	147134039	G	A	0.0156855	0.00260901	0.136472	1.79999e-09	36.1448	462166
Waist circumference	ukb-b-9405	rs62246311	3	9498143	A	G	0.0204929	0.00294652	0.102338	3.50026e-12	48.3713	462166
Waist circumference	ukb-b-9405	rs2881479	3	12367105	T	A	0.0178331	0.00253114	0.14641	1.80011e-12	49.6388	462166
Waist circumference	ukb-b-9405	rs2470549	3	15737698	C	T	-0.0119541	0.00182105	0.598143	5.19996e-11	43.0913	462166
Waist circumference	ukb-b-9405	rs4017425	3	44028764	T	C	-0.0101269	0.00179274	0.47017	1.6e-08	31.9094	462166
Waist circumference	ukb-b-9405	rs6799080	3	81905591	A	G	0.0102307	0.00186721	0.353391	4.30002e-08	30.0209	462166
Waist circumference	ukb-b-9405	rs62261725	3	85898626	G	A	-0.0148698	0.00190872	0.326101	6.70039e-15	60.6912	462166
Waist circumference	ukb-b-9405	rs6551304	3	88306596	G	A	0.016827	0.00239416	0.831916	2.09991e-12	49.3977	462166
Waist circumference	ukb-b-9405	rs1078455	3	108129348	C	T	0.0111735	0.00194801	0.309501	9.69996e-09	32.9	462166
Waist circumference	ukb-b-9405	rs6791983	3	25111890	A	C	0.0123148	0.00205988	0.750006	2.30001e-09	35.7413	462166
Waist circumference	ukb-b-9405	rs10490869	3	35635145	T	A	0.0163389	0.00220375	0.209589	1.20005e-13	54.9694	462166
Waist circumference	ukb-b-9405	rs62243489	3	62482927	G	T	-0.0155648	0.00204876	0.259239	2.99985e-14	57.7172	462166
Waist circumference	ukb-b-9405	rs9835772	3	85766025	T	A	0.0121296	0.00208107	0.243635	5.60003e-09	33.9719	462166
Waist circumference	ukb-b-9405	rs13322435	3	156795468	G	A	-0.0169561	0.00182964	0.404446	1.9002e-20	85.8857	462166
Waist circumference	ukb-b-9405	rs4856720	3	161447373	C	G	0.0114342	0.0017918	0.53938	1.79999e-10	40.7223	462166
Waist circumference	ukb-b-9405	rs73052033	3	185828465	C	T	-0.0210096	0.00230513	0.184916	7.89951e-20	83.0701	462166
Waist circumference	ukb-b-9405	rs1436348	3	104612668	G	A	0.0124929	0.00181185	0.582801	5.40008e-12	47.5425	462166
Waist circumference	ukb-b-9405	rs1711171	3	136020541	C	T	0.0175635	0.00206542	0.749579	1.80011e-17	72.3112	462166
Waist circumference	ukb-b-9405	rs1357079	3	153691949	C	T	0.011183	0.00180784	0.570076	6.19998e-10	38.2646	462166
Waist circumference	ukb-b-9405	rs7372674	3	196149165	A	C	0.0118947	0.00186339	0.357239	1.7e-10	40.7474	462166
Waist circumference	ukb-b-9405	rs74395133	3	61163455	C	T	-0.0162995	0.00263949	0.133535	6.59994e-10	38.1337	462166
Waist circumference	ukb-b-9405	rs1320903	3	131758077	A	G	0.017072	0.00191652	0.319725	5.19996e-19	79.3491	462166
Waist circumference	ukb-b-9405	rs8192675	3	170724883	C	T	0.0159923	0.00196858	0.288645	4.49987e-16	65.9957	462166
Waist circumference	ukb-b-9405	rs1117619	3	173747092	G	C	-0.0120513	0.00206049	0.250101	5e-09	34.2079	462166
Waist circumference	ukb-b-9405	rs3113509	4	52932825	T	C	-0.0123292	0.00201975	0.731966	1e-09	37.2627	462166
Waist circumference	ukb-b-9405	rs7377083	4	102708997	A	C	0.0143396	0.00181913	0.431061	3.19963e-15	62.1365	462166
Waist circumference	ukb-b-9405	rs59068084	4	113256737	T	G	0.0101403	0.00181938	0.410212	2.5e-08	31.0638	462166
Waist circumference	ukb-b-9405	rs1296328	4	137083193	C	A	-0.0131912	0.00180908	0.559023	3.10027e-13	53.1683	462166
Waist circumference	ukb-b-9405	rs6846041	4	18477030	G	C	0.0123073	0.00191467	0.320508	1.29999e-10	41.3178	462166
Waist circumference	ukb-b-9405	rs6849518	4	20120274	T	C	0.0218636	0.00270973	0.12428	7.10068e-16	65.1015	462166
Waist circumference	ukb-b-9405	rs1229984	4	100239319	C	T	0.0301377	0.00542443	0.972777	2.80001e-08	30.8682	462166
Waist circumference	ukb-b-9405	rs11099020	4	130724902	T	C	-0.0112449	0.00186604	0.640565	1.7e-09	36.3136	462166
Waist circumference	ukb-b-9405	rs6536575	4	162091639	C	T	0.0108432	0.00178995	0.51907	1.40001e-09	36.6972	462166
Waist circumference	ukb-b-9405	rs1037702	4	180168024	A	G	-0.0101871	0.00184913	0.621776	3.59998e-08	30.3505	462166
Waist circumference	ukb-b-9405	rs1051613	4	951179	A	G	-0.00995199	0.00179742	0.544526	3.09999e-08	30.6564	462166
Waist circumference	ukb-b-9405	rs1346841	4	65651730	A	G	-0.0106038	0.00182614	0.40501	6.4e-09	33.7175	462166
Waist circumference	ukb-b-9405	rs4689465	4	6490789	C	T	-0.0108689	0.00178976	0.525445	1.29999e-09	36.8792	462166
Waist circumference	ukb-b-9405	rs10938398	4	45186139	A	G	0.0222115	0.00180756	0.433578	1e-34	150.998	462166
Waist circumference	ukb-b-9405	rs4148155	4	89054667	G	A	-0.0189755	0.00281242	0.113256	1.50003e-11	45.5225	462166
Waist circumference	ukb-b-9405	rs4525978	4	102133144	T	C	-0.0113759	0.00203018	0.734555	2.1e-08	31.398	462166
Waist circumference	ukb-b-9405	rs4527444	4	30842780	G	A	0.0105243	0.00179433	0.541317	4.49997e-09	34.4019	462166
Waist circumference	ukb-b-9405	rs923994	4	67802992	G	A	-0.0130094	0.0021745	0.783206	2.19999e-09	35.7928	462166
Waist circumference	ukb-b-9405	rs4419475	4	96150044	T	A	0.0112635	0.00181962	0.407376	5.99998e-10	38.3165	462166
Waist circumference	ukb-b-9405	rs400031	5	741999	G	A	0.012086	0.00215599	0.756094	2.1e-08	31.4247	462166
Waist circumference	ukb-b-9405	rs2307111	5	75003678	C	T	-0.0239722	0.0018299	0.394972	3.29989e-39	171.617	462166
Waist circumference	ukb-b-9405	rs13182474	5	80861777	C	G	-0.0117225	0.00192056	0.318883	1e-09	37.255	462166
Waist circumference	ukb-b-9405	rs67632512	5	92251840	A	C	0.0165927	0.00281561	0.117046	3.79997e-09	34.7287	462166
Waist circumference	ukb-b-9405	rs40067	5	107439012	A	G	-0.0156125	0.00238663	0.170153	6.09958e-11	42.7932	462166
Waist circumference	ukb-b-9405	rs2133561	5	139086651	T	A	-0.0122441	0.00185284	0.611063	3.90032e-11	43.6695	462166
Waist circumference	ukb-b-9405	rs852983	5	142712064	A	G	-0.00983151	0.00179325	0.459562	4.20001e-08	30.0579	462166
Waist circumference	ukb-b-9405	rs3936510	5	55860866	T	G	0.0137147	0.0022268	0.201255	7.29995e-10	37.9324	462166
Waist circumference	ukb-b-9405	rs10471636	5	63979856	A	G	-0.010111	0.00182385	0.508891	2.99999e-08	30.7334	462166
Waist circumference	ukb-b-9405	rs7707394	5	74472939	A	G	-0.0167827	0.00186285	0.357264	2.09991e-19	81.1648	462166
Waist circumference	ukb-b-9405	rs2161097	5	103945178	T	C	0.0142773	0.00180004	0.437804	2.19989e-15	62.9112	462166
Waist circumference	ukb-b-9405	rs347551	5	119389031	G	C	0.0126307	0.00181978	0.472292	3.90032e-12	48.1745	462166
Waist circumference	ukb-b-9405	rs13163306	5	136571959	A	G	-0.00988959	0.00179351	0.466047	3.50002e-08	30.4053	462166
Waist circumference	ukb-b-9405	rs7708584	5	153543466	G	A	-0.0121976	0.00180534	0.572375	1.39991e-11	45.6489	462166
Waist circumference	ukb-b-9405	rs36140	5	66164160	C	A	0.0111762	0.001867	0.635311	2.1e-09	35.8344	462166
Waist circumference	ukb-b-9405	rs4706004	5	130391918	G	A	-0.0134593	0.00216831	0.217047	5.39995e-10	38.5303	462166
Waist circumference	ukb-b-9405	rs876605	5	77801359	G	A	-0.0111634	0.00203598	0.739809	4.20001e-08	30.0639	462166
Waist circumference	ukb-b-9405	rs7442885	5	87682877	G	C	-0.0204724	0.00218339	0.214033	6.79986e-21	87.9174	462166
Waist circumference	ukb-b-9405	rs34483452	5	87986314	A	C	0.0270483	0.0026269	0.136355	7.29962e-25	106.021	462166
Waist circumference	ukb-b-9405	rs1582931	5	122657199	A	G	-0.0138548	0.00180588	0.473264	1.69981e-14	58.8603	462166
Waist circumference	ukb-b-9405	rs4469245	5	153210953	T	A	-0.0115211	0.00189126	0.662728	1.09999e-09	37.1095	462166
Waist circumference	ukb-b-9405	rs245767	5	170525393	G	A	0.0145976	0.00201635	0.730365	4.49987e-13	52.412	462166
Waist circumference	ukb-b-9405	rs9654453	5	299621	C	T	0.0170405	0.00266903	0.129259	1.7e-10	40.7622	462166
Waist circumference	ukb-b-9405	rs1625623	5	112301096	T	C	0.0107407	0.00187307	0.371988	9.80009e-09	32.8819	462166
Waist circumference	ukb-b-9405	rs4552632	5	164574688	A	G	-0.0101695	0.00184128	0.616568	3.29997e-08	30.5042	462166
Waist circumference	ukb-b-9405	rs7752202	6	33389603	T	C	0.0177008	0.00253183	0.145139	2.70023e-12	48.8784	462166
Waist circumference	ukb-b-9405	rs9294260	6	83433228	A	G	0.0131781	0.00179925	0.476584	2.39994e-13	53.6442	462166
Waist circumference	ukb-b-9405	rs765876	6	143185891	G	A	-0.00980862	0.00178785	0.489495	4.09996e-08	30.0991	462166
Waist circumference	ukb-b-9405	rs3806114	6	20482335	A	G	-0.0108144	0.00192005	0.668366	1.79999e-08	31.7234	462166
Waist circumference	ukb-b-9405	rs72892910	6	50816887	T	G	0.0301404	0.00237148	0.172259	5.19996e-37	161.532	462166
Waist circumference	ukb-b-9405	rs9370243	6	53789830	T	G	0.0195525	0.00325673	0.082226	1.89998e-09	36.0447	462166
Waist circumference	ukb-b-9405	rs1902066	6	81346033	C	T	0.0109526	0.00181038	0.562316	1.40001e-09	36.6012	462166
Waist circumference	ukb-b-9405	rs7755574	6	153364643	T	G	0.010917	0.00198683	0.282559	3.89996e-08	30.1915	462166
Waist circumference	ukb-b-9405	rs9378676	6	2064264	C	A	0.0130316	0.00211353	0.234005	7.00003e-10	38.0171	462166
Waist circumference	ukb-b-9405	rs11757278	6	13180454	C	T	-0.012784	0.00194427	0.303836	4.90004e-11	43.2335	462166
Waist circumference	ukb-b-9405	rs28366156	6	31671498	C	T	-0.0187659	0.00265145	0.130582	1.50003e-12	50.0924	462166
Waist circumference	ukb-b-9405	rs1327259	6	51177811	G	A	-0.0115864	0.0018403	0.387739	3.09999e-10	39.6387	462166
Waist circumference	ukb-b-9405	rs72959041	6	127454893	A	G	0.0302176	0.00419212	0.049136	5.70033e-13	51.958	462166
Waist circumference	ukb-b-9405	rs10947793	6	12142817	G	A	-0.0127212	0.0018605	0.371789	8.10028e-12	46.7516	462166
Waist circumference	ukb-b-9405	rs2744938	6	34552110	G	A	0.0319686	0.00251588	0.147512	5.40008e-37	161.461	462166
Waist circumference	ukb-b-9405	rs1321521	6	51771578	A	C	0.0141428	0.00187867	0.345235	5.10035e-14	56.6722	462166
Waist circumference	ukb-b-9405	rs10499014	6	97947755	G	C	-0.0132827	0.00202893	0.268616	5.90065e-11	42.8587	462166
Waist circumference	ukb-b-9405	rs6938973	6	98421721	C	T	0.0120106	0.001827	0.601488	4.90004e-11	43.2168	462166
Waist circumference	ukb-b-9405	rs2253310	6	108888593	G	C	0.018205	0.00184715	0.626102	6.4998e-23	97.1353	462166
Waist circumference	ukb-b-9405	rs520478	6	124897878	T	G	-0.0125051	0.00197262	0.701359	2.30001e-10	40.1872	462166
Waist circumference	ukb-b-9405	rs9478496	6	154333183	C	T	0.0145491	0.00242098	0.164212	1.89998e-09	36.1152	462166
Waist circumference	ukb-b-9405	rs2183947	6	26159356	A	G	-0.0220783	0.00213628	0.225006	4.90004e-25	106.811	462166
Waist circumference	ukb-b-9405	rs34045288	6	40369081	T	C	0.0203746	0.00189485	0.334413	5.79963e-27	115.619	462166
Waist circumference	ukb-b-9405	rs1570298	6	70218298	T	A	0.0120451	0.00204452	0.743189	3.79997e-09	34.7087	462166
Waist circumference	ukb-b-9405	rs36007635	6	163009335	A	G	-0.0165685	0.00259543	0.137694	1.7e-10	40.7519	462166
Waist circumference	ukb-b-9405	rs1182199	7	2862542	A	C	-0.0135196	0.00194469	0.3044	3.59998e-12	48.3311	462166
Waist circumference	ukb-b-9405	rs3807566	7	50564204	T	G	-0.012149	0.00180583	0.438304	1.69981e-11	45.2613	462166
Waist circumference	ukb-b-9405	rs10248298	7	121963813	A	C	0.0132553	0.00185427	0.366037	8.80035e-13	51.1014	462166
Waist circumference	ukb-b-9405	rs10236214	7	150668070	T	C	0.013799	0.00187561	0.641963	1.9002e-13	54.1265	462166
Waist circumference	ukb-b-9405	rs58862095	7	75081418	T	C	-0.0165812	0.00181678	0.419271	7.10068e-20	83.2966	462166
Waist circumference	ukb-b-9405	rs12375196	7	103416541	A	C	0.0132187	0.00182044	0.424364	3.80014e-13	52.726	462166
Waist circumference	ukb-b-9405	rs4344019	7	114588540	G	A	0.0200862	0.00324046	0.91694	5.69994e-10	38.4222	462166
Waist circumference	ukb-b-9405	rs61223906	7	39447726	A	G	-0.0108726	0.00188655	0.339313	8.30004e-09	33.2147	462166
Waist circumference	ukb-b-9405	rs11767811	7	71620988	A	G	-0.0150345	0.00231875	0.181372	8.9002e-11	42.0407	462166
Waist circumference	ukb-b-9405	rs11773362	7	147668180	T	C	-0.0104772	0.0018937	0.336125	3.2e-08	30.6103	462166
Waist circumference	ukb-b-9405	rs4722398	7	3125220	T	C	0.0168104	0.00260196	0.136117	1e-10	41.7402	462166
Waist circumference	ukb-b-9405	rs73068448	7	26385763	T	C	-0.0153436	0.00241309	0.170691	2e-10	40.4303	462166
Waist circumference	ukb-b-9405	rs4718964	7	70038969	T	G	0.0122483	0.00182202	0.413175	1.80011e-11	45.1903	462166
Waist circumference	ukb-b-9405	rs2470946	7	104587323	T	G	0.011687	0.00182473	0.401445	1.5e-10	41.0212	462166
Waist circumference	ukb-b-9405	rs215669	7	32378979	A	G	-0.0125095	0.00184246	0.611654	1.10002e-11	46.0982	462166
Waist circumference	ukb-b-9405	rs10257197	7	76569775	G	A	-0.0154813	0.00245771	0.841665	2.99999e-10	39.6783	462166
Waist circumference	ukb-b-9405	rs10269774	7	92253972	A	G	0.0119597	0.00190774	0.326456	3.59998e-10	39.3009	462166
Waist circumference	ukb-b-9405	rs883403	7	99047978	C	T	-0.0176676	0.00247511	0.154427	9.49948e-13	50.9526	462166
Waist circumference	ukb-b-9405	rs55794894	7	133516821	A	G	-0.014525	0.00261481	0.135429	2.80001e-08	30.8569	462166
Waist circumference	ukb-b-9405	rs10957087	8	60220423	A	T	0.0139437	0.00244363	0.159639	1.2e-08	32.5601	462166
Waist circumference	ukb-b-9405	rs7845090	8	73449940	A	G	-0.0195133	0.00197942	0.709022	6.29941e-23	97.1819	462166
Waist circumference	ukb-b-9405	rs1609010	8	77227464	G	A	0.0149337	0.00180594	0.565725	1.29987e-16	68.3799	462166
Waist circumference	ukb-b-9405	rs11787216	8	142615222	T	C	0.011505	0.0018915	0.369092	1.2e-09	36.9965	462166
Waist circumference	ukb-b-9405	rs17446091	8	27167942	C	T	0.0149141	0.00222979	0.20186	2.29985e-11	44.7369	462166
Waist circumference	ukb-b-9405	rs2725371	8	30854033	G	A	-0.0154452	0.00195255	0.696098	2.60016e-15	62.5724	462166
Waist circumference	ukb-b-9405	rs36061954	8	38329650	T	C	0.0114574	0.00182669	0.39881	3.59998e-10	39.3407	462166
Waist circumference	ukb-b-9405	rs11778934	8	116551405	G	C	-0.0122168	0.00179945	0.536065	1.10002e-11	46.093	462166
Waist circumference	ukb-b-9405	rs1559900	8	14207321	T	C	0.0127734	0.00197882	0.286025	1.09999e-10	41.6678	462166
Waist circumference	ukb-b-9405	rs4876611	8	116671848	G	A	0.0150085	0.0019947	0.720239	5.30029e-14	56.6134	462166
Waist circumference	ukb-b-9405	rs12549000	8	118881908	A	T	0.0164111	0.00292178	0.106468	1.89998e-08	31.5486	462166
Waist circumference	ukb-b-9405	rs4072917	8	143300279	A	G	0.0117189	0.0017994	0.474253	7.39946e-11	42.4149	462166
Waist circumference	ukb-b-9405	rs59104534	8	25666169	T	C	0.0107189	0.00196197	0.298501	4.70002e-08	29.848	462166
Waist circumference	ukb-b-9405	rs13264909	8	64702385	T	A	-0.0122831	0.00181048	0.428948	1.20005e-11	46.0287	462166
Waist circumference	ukb-b-9405	rs28580375	8	103544717	G	C	0.0126069	0.00216777	0.21874	5.99998e-09	33.8213	462166
Waist circumference	ukb-b-9405	rs2482704	9	94182363	T	G	-0.0115642	0.00180618	0.426761	1.5e-10	40.9929	462166
Waist circumference	ukb-b-9405	rs10992854	9	96437565	C	T	-0.0112545	0.00192897	0.681971	5.39995e-09	34.0409	462166
Waist circumference	ukb-b-9405	rs1019240	9	122957315	T	A	0.0124023	0.00187454	0.643153	3.69999e-11	43.7739	462166
Waist circumference	ukb-b-9405	rs10732335	9	15862077	C	A	-0.0147414	0.00180443	0.442949	3.10027e-16	66.7417	462166
Waist circumference	ukb-b-9405	rs4742782	9	103089143	G	C	0.0124912	0.00192172	0.315942	8.00018e-11	42.2501	462166
Waist circumference	ukb-b-9405	rs1752169	9	126586563	A	C	0.0143082	0.00206705	0.250696	4.49987e-12	47.9146	462166
Waist circumference	ukb-b-9405	rs10757898	9	29622600	A	G	-0.00996701	0.00181479	0.520113	4e-08	30.1632	462166
Waist circumference	ukb-b-9405	rs1360201	9	73796450	T	C	0.00979421	0.00178924	0.48157	4.39997e-08	29.9641	462166
Waist circumference	ukb-b-9405	rs34882821	9	14783314	T	G	0.0106237	0.00189644	0.338577	2.1e-08	31.3815	462166
Waist circumference	ukb-b-9405	rs1411432	9	16728532	C	A	0.0150036	0.00230632	0.186234	7.70016e-11	42.3206	462166
Waist circumference	ukb-b-9405	rs1111817	9	23226898	G	C	-0.0105597	0.00188105	0.365048	2e-08	31.5139	462166
Waist circumference	ukb-b-9405	rs13288841	9	28418511	A	G	0.0190501	0.00191229	0.32166	2.19989e-23	99.2401	462166
Waist circumference	ukb-b-9405	rs1619442	9	81348300	C	T	-0.0162997	0.00257242	0.859489	2.39999e-10	40.1491	462166
Waist circumference	ukb-b-9405	rs3949781	9	92178472	A	T	0.0115117	0.00180564	0.538137	1.79999e-10	40.6459	462166
Waist circumference	ukb-b-9405	rs113132247	9	131026108	A	G	0.0153033	0.00249349	0.153027	8.40001e-10	37.6665	462166
Waist circumference	ukb-b-9405	rs12001437	9	34074476	C	T	0.0109331	0.00185543	0.367701	3.79997e-09	34.7214	462166
Waist circumference	ukb-b-9405	rs7034554	9	37081301	G	A	-0.0112644	0.00184813	0.373813	1.09999e-09	37.1493	462166
Waist circumference	ukb-b-9405	rs703984	10	80941417	C	G	-0.011472	0.00181967	0.414809	2.90001e-10	39.746	462166
Waist circumference	ukb-b-9405	rs11196657	10	115976570	C	T	0.0124451	0.00210599	0.236715	3.40001e-09	34.9208	462166
Waist circumference	ukb-b-9405	rs67609008	10	126640936	C	T	0.011102	0.00199233	0.283612	2.5e-08	31.0513	462166
Waist circumference	ukb-b-9405	rs11012732	10	21830104	G	A	0.0193536	0.00190117	0.331675	2.39994e-24	103.629	462166
Waist circumference	ukb-b-9405	rs71495038	10	33971383	A	G	0.0223778	0.00335663	0.076924	2.60016e-11	44.4455	462166
Waist circumference	ukb-b-9405	rs10827380	10	34822258	T	C	0.0116104	0.0019302	0.314309	1.79999e-09	36.1818	462166
Waist circumference	ukb-b-9405	rs10887578	10	88096047	C	G	0.0106684	0.00179976	0.497514	3.09999e-09	35.1374	462166
Waist circumference	ukb-b-9405	rs4075353	10	102415609	A	G	-0.0105885	0.00189213	0.344101	2.19999e-08	31.316	462166
Waist circumference	ukb-b-9405	rs10795418	10	16744334	G	A	0.0127004	0.00190172	0.664754	2.39994e-11	44.6007	462166
Waist circumference	ukb-b-9405	rs7070670	10	61842645	T	C	-0.0120318	0.00191737	0.327941	3.50002e-10	39.3776	462166
Waist circumference	ukb-b-9405	rs10824211	10	76363107	T	C	0.0150646	0.00259306	0.139518	6.29999e-09	33.7513	462166
Waist circumference	ukb-b-9405	rs12245654	10	87562928	C	A	0.023047	0.00347158	0.072559	3.19963e-11	44.0732	462166
Waist circumference	ukb-b-9405	rs2439823	10	99778226	G	A	0.0155254	0.00180145	0.545601	6.79986e-18	74.2747	462166
Waist circumference	ukb-b-9405	rs4290163	10	104610926	T	G	0.0113777	0.00183305	0.392697	5.39995e-10	38.5266	462166
Waist circumference	ukb-b-9405	rs10787738	10	118777371	T	C	0.0153066	0.00208556	0.254549	2.09991e-13	53.8657	462166
Waist circumference	ukb-b-9405	rs2172131	10	133978962	C	T	-0.0121742	0.00181299	0.578709	1.9002e-11	45.091	462166
Waist circumference	ukb-b-9405	rs2696309	10	36227101	C	T	0.0112571	0.00199327	0.720419	1.6e-08	31.8949	462166
Waist circumference	ukb-b-9405	rs12225345	11	65647105	G	A	0.0145982	0.00240459	0.165688	1.29999e-09	36.8567	462166
Waist circumference	ukb-b-9405	rs11603984	11	85238368	T	G	-0.0169839	0.00261937	0.135129	8.9002e-11	42.0418	462166
Waist circumference	ukb-b-9405	rs61903695	11	89922417	G	A	0.0134514	0.00205497	0.254942	5.90065e-11	42.8474	462166
Waist circumference	ukb-b-9405	rs35023999	11	113266411	C	A	-0.0113409	0.00178977	0.508297	2.39999e-10	40.1514	462166
Waist circumference	ukb-b-9405	rs111258054	11	134611390	T	C	0.0159528	0.00234105	0.183665	9.49948e-12	46.4357	462166
Waist circumference	ukb-b-9405	rs1502317	11	8682018	T	C	-0.0173687	0.0020032	0.276578	4.30031e-18	75.1772	462166
Waist circumference	ukb-b-9405	rs11824092	11	13346294	C	T	0.012491	0.00187069	0.635754	2.39994e-11	44.5852	462166
Waist circumference	ukb-b-9405	rs2225909	11	30329744	C	T	0.015797	0.00213642	0.774104	1.39991e-13	54.6734	462166
Waist circumference	ukb-b-9405	rs35243581	11	43707364	T	C	0.0173643	0.00192251	0.317318	1.69981e-19	81.5788	462166
Waist circumference	ukb-b-9405	rs7925100	11	118941596	A	G	0.0140407	0.00182953	0.396115	1.69981e-14	58.8977	462166
Waist circumference	ukb-b-9405	rs1013402	11	27712381	G	A	0.0250906	0.00191723	0.318423	3.90032e-39	171.267	462166
Waist circumference	ukb-b-9405	rs10835676	11	30531316	G	C	0.0123512	0.00209843	0.240436	4e-09	34.6441	462166
Waist circumference	ukb-b-9405	rs11223204	11	132652554	G	A	0.0122154	0.00180899	0.434214	1.50003e-11	45.5977	462166
Waist circumference	ukb-b-9405	rs11218510	11	121922587	A	G	-0.0115323	0.00182872	0.40049	2.90001e-10	39.7683	462166
Waist circumference	ukb-b-9405	rs7933085	11	130796248	G	A	0.0108889	0.00179888	0.507544	1.40001e-09	36.6407	462166
Waist circumference	ukb-b-9405	rs7115013	11	43934592	T	C	-0.0106394	0.00180461	0.442738	3.69999e-09	34.759	462166
Waist circumference	ukb-b-9405	rs12287076	11	47606865	C	G	0.0210638	0.00197238	0.707082	1.29987e-26	114.049	462166
Waist circumference	ukb-b-9405	rs7952436	11	67024534	T	C	-0.0289945	0.00326001	0.081988	5.90065e-19	79.1031	462166
Waist circumference	ukb-b-9405	rs11215381	11	115022233	C	T	0.0111759	0.00179363	0.525856	4.60002e-10	38.8239	462166
Waist circumference	ukb-b-9405	rs12273545	11	116911012	T	C	0.0222638	0.00387781	0.056494	9.40005e-09	32.9629	462166
Waist circumference	ukb-b-9405	rs735033	12	97550852	G	A	-0.0102658	0.00184312	0.605139	2.5e-08	31.0226	462166
Waist circumference	ukb-b-9405	rs7966251	12	103731395	A	G	-0.0115986	0.00205522	0.255065	1.7e-08	31.8489	462166
Waist circumference	ukb-b-9405	rs3764002	12	108618630	T	C	-0.0160772	0.00203505	0.261552	2.80027e-15	62.4124	462166
Waist circumference	ukb-b-9405	rs11058233	12	122940075	G	A	0.0159705	0.00206852	0.750601	1.20005e-14	59.6098	462166
Waist circumference	ukb-b-9405	rs7132908	12	50263148	A	G	0.0215129	0.00183998	0.384454	1.39991e-31	136.701	462166
Waist circumference	ukb-b-9405	rs3816760	12	133405069	A	G	0.0133538	0.00193927	0.307437	5.70033e-12	47.4169	462166
Waist circumference	ukb-b-9405	rs10505836	12	19288508	C	A	0.0152705	0.00259774	0.860023	4.09996e-09	34.5553	462166
Waist circumference	ukb-b-9405	rs894736	12	54418166	G	A	0.0157371	0.00186806	0.362765	3.59998e-17	70.9688	462166
Waist circumference	ukb-b-9405	rs704061	12	89771903	C	T	0.0146223	0.00179659	0.455057	4.00037e-16	66.242	462166
Waist circumference	ukb-b-9405	rs55726687	12	991306	A	G	0.0199369	0.00219529	0.209735	1.10002e-19	82.4767	462166
Waist circumference	ukb-b-9405	rs145350287	12	120907309	A	T	-0.0322326	0.00458244	0.039615	1.99986e-12	49.4763	462166
Waist circumference	ukb-b-9405	rs36165342	12	122530256	C	T	0.0107118	0.00178943	0.478618	2.1e-09	35.834	462166
Waist circumference	ukb-b-9405	rs76895963	12	4384844	G	T	0.0484187	0.00693063	0.020689	2.80027e-12	48.8069	462166
Waist circumference	ukb-b-9405	rs1458156	12	41887940	T	C	0.0146036	0.00179105	0.488413	3.50026e-16	66.4821	462166
Waist circumference	ukb-b-9405	rs11614326	12	122269182	A	G	-0.0102606	0.0018167	0.545054	1.6e-08	31.8991	462166
Waist circumference	ukb-b-9405	rs9568867	13	54107352	A	G	0.022614	0.00268971	0.129253	4.19952e-17	70.6877	462166
Waist circumference	ukb-b-9405	rs1441264	13	79580919	A	G	0.0150095	0.00186203	0.593703	7.59976e-16	64.9769	462166
Waist circumference	ukb-b-9405	rs9584870	13	99245866	C	T	-0.0108139	0.00189234	0.366117	1.09999e-08	32.6563	462166
Waist circumference	ukb-b-9405	rs34140906	13	58480400	C	T	-0.0179391	0.00238486	0.17033	5.40008e-14	56.5816	462166
Waist circumference	ukb-b-9405	rs12877270	13	97047020	A	G	0.0117224	0.00181553	0.442217	1.09999e-10	41.6895	462166
Waist circumference	ukb-b-9405	rs1183668	13	112191837	G	C	-0.0120589	0.00186172	0.37014	9.30037e-11	41.9553	462166
Waist circumference	ukb-b-9405	rs1218824	13	28010734	A	G	0.012491	0.00189332	0.661499	4.19952e-11	43.5258	462166
Waist circumference	ukb-b-9405	rs9316661	13	54354615	C	T	-0.0156101	0.00224739	0.801292	3.80014e-12	48.2452	462166
Waist circumference	ukb-b-9405	rs9888533	13	107854612	T	C	0.0108325	0.00182556	0.538081	2.99999e-09	35.2099	462166
Waist circumference	ukb-b-9405	rs11842871	13	31042452	T	G	-0.0127878	0.00204439	0.259942	4e-10	39.1259	462166
Waist circumference	ukb-b-9405	rs1336486	13	40784814	G	T	0.012489	0.00190819	0.328585	6.00067e-11	42.8363	462166
Waist circumference	ukb-b-9405	rs7324067	13	65484906	C	T	0.0121297	0.00210064	0.761254	7.69999e-09	33.3424	462166
Waist circumference	ukb-b-9405	rs61969511	13	86484042	A	G	0.011857	0.0020127	0.278938	3.79997e-09	34.705	462166
Waist circumference	ukb-b-9405	rs484455	13	109835686	A	G	-0.0115336	0.00179638	0.481363	1.40001e-10	41.2224	462166
Waist circumference	ukb-b-9405	rs1188209	14	56462082	G	A	0.0102398	0.00181136	0.551608	1.6e-08	31.9575	462166
Waist circumference	ukb-b-9405	rs3212038	14	104178186	G	A	0.0126546	0.00191072	0.328517	3.50026e-11	43.8634	462166
Waist circumference	ukb-b-9405	rs11160600	14	101186626	G	A	0.0180478	0.00311766	0.092347	7.10003e-09	33.5113	462166
Waist circumference	ukb-b-9405	rs8013377	14	25934244	C	A	-0.0166104	0.002018	0.269606	1.9002e-16	67.7513	462166
Waist circumference	ukb-b-9405	rs4900715	14	47306418	A	G	-0.0114279	0.00179331	0.507101	1.89998e-10	40.609	462166
Waist circumference	ukb-b-9405	rs61992671	14	101531854	G	A	-0.0130005	0.00187164	0.491969	3.80014e-12	48.2476	462166
Waist circumference	ukb-b-9405	rs12880641	14	103251452	G	T	-0.0138449	0.00188965	0.661581	2.39994e-13	53.6805	462166
Waist circumference	ukb-b-9405	rs2180454	14	29690513	C	T	0.0179823	0.00213539	0.771831	3.69999e-17	70.9147	462166
Waist circumference	ukb-b-9405	rs1191600	14	30101641	A	C	-0.0108005	0.00183345	0.59357	3.79997e-09	34.7016	462166
Waist circumference	ukb-b-9405	rs217672	14	62361021	C	A	0.012731	0.0020176	0.271758	2.80001e-10	39.8157	462166
Waist circumference	ukb-b-9405	rs10150482	14	79891882	A	G	0.0219574	0.00216957	0.22035	4.49987e-24	102.427	462166
Waist circumference	ukb-b-9405	rs6575340	14	94023972	A	G	0.0161584	0.00186502	0.636022	4.60045e-18	75.0637	462166
Waist circumference	ukb-b-9405	rs3784692	15	67988133	T	C	0.0185824	0.00182662	0.601752	2.60016e-24	103.492	462166
Waist circumference	ukb-b-9405	rs11636611	15	36391965	T	C	0.0107144	0.00179296	0.502804	2.30001e-09	35.7104	462166
Waist circumference	ukb-b-9405	rs17296856	15	84557450	C	A	-0.0156228	0.00199629	0.280671	5.00035e-15	61.245	462166
Waist circumference	ukb-b-9405	rs6493498	15	51754451	C	T	-0.013082	0.001805	0.54539	4.19952e-13	52.5284	462166
Waist circumference	ukb-b-9405	rs7169847	15	95272920	T	G	-0.0102703	0.00186771	0.635678	3.79997e-08	30.2376	462166
Waist circumference	ukb-b-9405	rs56803094	15	99222509	G	A	-0.0127745	0.00214599	0.226708	2.59998e-09	35.435	462166
Waist circumference	ukb-b-9405	rs80243702	15	53163603	A	G	0.0151663	0.00245648	0.160621	6.69993e-10	38.1182	462166
Waist circumference	ukb-b-9405	rs1657930	15	57120989	A	G	-0.0142481	0.00224816	0.802922	2.30001e-10	40.1661	462166
Waist circumference	ukb-b-9405	rs7498044	15	92573639	A	G	-0.0151498	0.00219298	0.217312	4.90004e-12	47.7248	462166
Waist circumference	ukb-b-9405	rs8024137	15	35837297	T	A	0.0136852	0.00250296	0.848193	4.60002e-08	29.8947	462166
Waist circumference	ukb-b-9405	rs7171864	15	73227249	A	G	0.0128894	0.00189898	0.660202	1.10002e-11	46.0707	462166
Waist circumference	ukb-b-9405	rs34994596	15	80991447	C	T	-0.014559	0.00195866	0.297289	1.10002e-13	55.2516	462166
Waist circumference	ukb-b-9405	rs28375268	16	4949528	T	G	-0.0130789	0.00187766	0.645058	3.29989e-12	48.5186	462166
Waist circumference	ukb-b-9405	rs7498665	16	28883241	G	A	0.026616	0.00182769	0.399688	4.90004e-48	212.071	462166
Waist circumference	ukb-b-9405	rs3814883	16	29994922	T	C	0.0239816	0.00179535	0.482382	1.10002e-40	178.426	462166
Waist circumference	ukb-b-9405	rs13333747	16	2175373	C	T	-0.022678	0.00232636	0.182682	1.9002e-22	95.0289	462166
Waist circumference	ukb-b-9405	rs12103006	16	24726237	G	A	0.0124779	0.00180782	0.569108	5.10035e-12	47.6401	462166
Waist circumference	ukb-b-9405	rs756717	16	72996162	A	G	-0.0107152	0.00184896	0.399071	6.80002e-09	33.585	462166
Waist circumference	ukb-b-9405	rs862227	16	73602926	G	A	-0.0109798	0.00179141	0.457951	8.79995e-10	37.5663	462166
Waist circumference	ukb-b-9405	rs7206608	16	82872628	G	C	0.0120004	0.00191641	0.321623	3.79997e-10	39.2116	462166
Waist circumference	ukb-b-9405	rs2376885	16	89826901	A	G	-0.0106223	0.00191252	0.324117	2.80001e-08	30.8479	462166
Waist circumference	ukb-b-9405	rs9926784	16	19941968	C	T	-0.0132587	0.00230452	0.184548	8.70001e-09	33.101	462166
Waist circumference	ukb-b-9405	rs56094641	16	53806453	G	A	0.057552	0.00182234	0.404591	1e-200	997.383	462166
Waist circumference	ukb-b-9405	rs12926311	16	406427	C	G	-0.0124576	0.00187714	0.353624	3.19963e-11	44.0429	462166
Waist circumference	ukb-b-9405	rs879620	16	4015729	T	C	0.0194431	0.00184223	0.613194	4.90004e-26	111.389	462166
Waist circumference	ukb-b-9405	rs11639596	16	9370690	C	A	-0.011872	0.00207809	0.250798	1.09999e-08	32.6377	462166
Waist circumference	ukb-b-9405	rs862320	16	69651866	T	C	-0.0180264	0.0018218	0.409625	4.40048e-23	97.9076	462166
Waist circumference	ukb-b-9405	rs9673839	16	76895693	G	A	0.0109063	0.00179863	0.490971	1.29999e-09	36.7681	462166
Waist circumference	ukb-b-9405	rs1025065	16	82451159	G	T	-0.010284	0.00186623	0.639097	3.59998e-08	30.3664	462166
Waist circumference	ukb-b-9405	rs3826408	17	7101292	T	C	0.0112249	0.00179579	0.456788	4.09996e-10	39.0709	462166
Waist circumference	ukb-b-9405	rs8078135	17	21268583	T	C	-0.0101458	0.00179655	0.489933	1.6e-08	31.8929	462166
Waist circumference	ukb-b-9405	rs2020942	17	28546914	T	C	0.0108469	0.00183573	0.394892	3.40001e-09	34.9135	462166
Waist circumference	ukb-b-9405	rs319775	17	31495076	C	T	0.0101556	0.0018335	0.608753	2.99999e-08	30.6796	462166
Waist circumference	ukb-b-9405	rs11150745	17	78757626	G	A	-0.0160848	0.00192604	0.317708	6.79986e-17	69.743	462166
Waist circumference	ukb-b-9405	rs113866544	17	46270606	C	T	0.0303242	0.003552	0.068322	1.39991e-17	72.8841	462166
Waist circumference	ukb-b-9405	rs62072003	17	52936314	T	C	0.0144325	0.00256295	0.143328	1.79999e-08	31.7105	462166
Waist circumference	ukb-b-9405	rs7218014	17	65832016	C	T	0.0224089	0.00225393	0.197315	2.70023e-23	98.8463	462166
Waist circumference	ukb-b-9405	rs17681738	17	9793240	T	C	0.0105421	0.00190864	0.328589	3.29997e-08	30.5075	462166
Waist circumference	ukb-b-9405	rs2306593	17	34866546	T	C	-0.0152919	0.00179509	0.488298	1.59993e-17	72.5689	462166
Waist circumference	ukb-b-9405	rs9916444	17	42313512	G	C	0.0114738	0.0018902	0.34174	1.29999e-09	36.8467	462166
Waist circumference	ukb-b-9405	rs3935190	17	79084367	A	G	-0.0126195	0.00180625	0.536793	2.80027e-12	48.8122	462166
Waist circumference	ukb-b-9405	rs4790841	17	1835482	T	C	-0.0212551	0.0024876	0.154472	1.29987e-17	73.0071	462166
Waist circumference	ukb-b-9405	rs9902846	17	4040774	T	C	0.0133756	0.00192994	0.316036	4.19952e-12	48.0329	462166
Waist circumference	ukb-b-9405	rs11653367	17	44191483	G	A	-0.0151666	0.00191685	0.328129	2.49977e-15	62.6037	462166
Waist circumference	ukb-b-9405	rs8097672	18	1839601	T	A	0.0167802	0.00255407	0.145231	5.00035e-11	43.1647	462166
Waist circumference	ukb-b-9405	rs1834144	18	40744790	A	C	-0.0146152	0.00185609	0.373194	3.40017e-15	62.0028	462166
Waist circumference	ukb-b-9405	rs1788808	18	21090023	G	A	-0.0208198	0.00179299	0.494766	3.59998e-31	134.833	462166
Waist circumference	ukb-b-9405	rs784257	18	53397199	C	T	0.0161785	0.00230615	0.812569	2.29985e-12	49.2154	462166
Waist circumference	ukb-b-9405	rs57636386	18	58048295	C	T	-0.0309067	0.00324088	0.083822	1.50003e-21	90.9451	462166
Waist circumference	ukb-b-9405	rs1942826	18	63345799	A	G	0.0167972	0.00270011	0.12597	4.90004e-10	38.7	462166
Waist circumference	ukb-b-9405	rs2584205	18	2702259	A	G	0.0111592	0.00202662	0.733265	3.69999e-08	30.3195	462166
Waist circumference	ukb-b-9405	rs6567160	18	57829135	C	T	0.0451644	0.00211824	0.232725	7.19449e-101	454.613	462166
Waist circumference	ukb-b-9405	rs559231	18	39644247	T	G	0.0107518	0.00184107	0.393054	5.19996e-09	34.1053	462166
Waist circumference	ukb-b-9405	rs72976986	19	4050424	A	G	-0.0157587	0.00230334	0.190131	7.8001e-12	46.8085	462166
Waist circumference	ukb-b-9405	rs2302209	19	18324329	T	C	0.0198329	0.00197713	0.288806	1.10002e-23	100.624	462166
Waist circumference	ukb-b-9405	rs429358	19	45411941	C	T	-0.0271422	0.00248126	0.154146	7.50067e-28	119.659	462166
Waist circumference	ukb-b-9405	rs10423928	19	46182304	A	T	-0.0265551	0.00225944	0.194353	6.79986e-32	138.132	462166
Waist circumference	ukb-b-9405	rs2074881	19	1970021	T	C	-0.0147612	0.00240193	0.168487	8e-10	37.7679	462166
Waist circumference	ukb-b-9405	rs8112818	19	18812785	G	A	-0.0159195	0.00183308	0.400336	3.80014e-18	75.4216	462166
Waist circumference	ukb-b-9405	rs11666480	19	1856554	G	C	0.0132885	0.00180641	0.536273	1.9002e-13	54.1152	462166
Waist circumference	ukb-b-9405	rs12983532	19	18467322	T	C	-0.0149964	0.00209191	0.251127	7.59976e-13	51.3911	462166
Waist circumference	ukb-b-9405	rs12462975	19	30272202	A	G	0.01754	0.00191777	0.329671	5.90065e-20	83.65	462166
Waist circumference	ukb-b-9405	rs2903738	19	32946043	T	A	-0.0133061	0.00215663	0.221402	6.80002e-10	38.0671	462166
Waist circumference	ukb-b-9405	rs10406327	19	33890838	G	C	0.0103615	0.00179628	0.478735	8e-09	33.2734	462166
Waist circumference	ukb-b-9405	rs7259070	19	47562509	C	T	0.0153811	0.00184133	0.596078	6.59933e-17	69.7769	462166
Waist circumference	ukb-b-9405	rs73142879	20	51195932	T	C	-0.0241942	0.00228107	0.192309	2.80027e-26	112.498	462166
Waist circumference	ukb-b-9405	rs1056441	20	62370349	C	T	0.0127063	0.00191349	0.675421	3.10027e-11	44.0946	462166
Waist circumference	ukb-b-9405	rs6069037	20	53503198	A	C	-0.011125	0.00202001	0.731389	3.59998e-08	30.3314	462166
Waist circumference	ukb-b-9405	rs852042	20	17091233	G	A	-0.0115951	0.00209164	0.758579	2.99999e-08	30.7309	462166
Waist circumference	ukb-b-9405	rs4456769	20	25190777	T	C	0.0134001	0.0019003	0.333423	1.80011e-12	49.7247	462166
Waist circumference	ukb-b-9405	rs6030803	20	41986507	C	T	-0.0176808	0.00270327	0.126588	6.09958e-11	42.7784	462166
Waist circumference	ukb-b-9405	rs76040172	21	46488959	A	G	-0.0294934	0.00399143	0.053933	1.50003e-13	54.6	462166
Waist circumference	ukb-b-9405	rs13047416	21	40309436	G	C	-0.0139009	0.00185438	0.37702	6.59933e-14	56.1938	462166
Waist circumference	ukb-b-9405	rs11704728	22	18130209	T	C	0.0133307	0.00226433	0.196347	3.89996e-09	34.6598	462166
Waist circumference	ukb-b-9405	rs6001877	22	40712637	A	G	-0.010579	0.00189657	0.339906	2.39999e-08	31.1137	462166
Waist circumference	ukb-b-9405	rs28489620	22	41804716	A	G	-0.0124131	0.00198899	0.29035	4.39997e-10	38.9489	462166
Waist circumference	ukb-b-9405	rs165656	22	19948863	C	G	0.0103041	0.00180539	0.517356	1.09999e-08	32.5745	462166
Body fat percentage	ukb-b-8909	rs10799778	1	23313353	G	T	-0.0130789	0.00206635	0.833671	2.5e-10	40.0622	454633
Body fat percentage	ukb-b-8910	rs17024393	1	110154688	C	T	0.0474389	0.00485686	0.025909	1.59993e-22	95.4021	454633
Body fat percentage	ukb-b-8911	rs11205303	1	149906413	C	T	0.018328	0.00156672	0.406646	1.29987e-31	136.851	454633
Body fat percentage	ukb-b-8912	rs35154152	1	155172725	C	T	-0.0177569	0.00249206	0.106824	1e-12	50.7712	454633
Body fat percentage	ukb-b-8913	rs79518326	1	174946883	A	C	-0.0322259	0.00466633	0.02864	5.00035e-12	47.6935	454633
Body fat percentage	ukb-b-8914	rs9645335	1	194969572	T	C	-0.00955748	0.00159404	0.367818	2e-09	35.9491	454633
Body fat percentage	ukb-b-8915	rs1377184	1	215246432	T	A	0.0127442	0.00178122	0.748963	8.4004e-13	51.1906	454633
Body fat percentage	ukb-b-8916	rs12042959	1	243533273	G	A	-0.0145771	0.00220294	0.143917	3.69999e-11	43.7862	454633
Body fat percentage	ukb-b-8917	rs4908676	1	7737099	G	A	0.00966112	0.00154844	0.457718	4.39997e-10	38.9284	454633
Body fat percentage	ukb-b-8918	rs3765971	1	8445360	T	C	-0.0102079	0.00162025	0.65847	2.99999e-10	39.6925	454633
Body fat percentage	ukb-b-8919	rs7535438	1	42635359	A	C	-0.00950812	0.00169742	0.290883	2.1e-08	31.3769	454633
Body fat percentage	ukb-b-8920	rs6699744	1	72825144	T	A	0.0142768	0.00158851	0.616045	2.49977e-19	80.7759	454633
Body fat percentage	ukb-b-8921	rs12724928	1	113128931	C	T	-0.0146759	0.00190484	0.20486	1.29987e-14	59.3598	454633
Body fat percentage	ukb-b-8922	rs815163	1	190294726	C	T	-0.00909072	0.00154941	0.563216	4.39997e-09	34.4242	454633
Body fat percentage	ukb-b-8923	rs2678204	1	201800511	G	T	0.0136291	0.00162387	0.340185	4.70002e-17	70.442	454633
Body fat percentage	ukb-b-8924	rs1318408	1	11925781	G	A	0.0157919	0.00237893	0.119506	3.19963e-11	44.0662	454633
Body fat percentage	ukb-b-8925	rs3766823	1	32197257	A	G	0.0140143	0.00203896	0.172004	6.29941e-12	47.2417	454633
Body fat percentage	ukb-b-8926	rs1284373	1	33355923	T	C	-0.0108576	0.00192322	0.199214	1.6e-08	31.872	454633
Body fat percentage	ukb-b-8927	rs6693294	1	49879122	G	A	-0.0136932	0.0016614	0.688566	1.69981e-16	67.93	454633
Body fat percentage	ukb-b-8928	rs1013293	1	62570321	A	G	-0.0139271	0.00155866	0.430286	4.10015e-19	79.8396	454633
Body fat percentage	ukb-b-8929	rs71658797	1	77967507	A	T	0.0236276	0.00236585	0.120747	1.69981e-23	99.739	454633
Body fat percentage	ukb-b-8930	rs6688826	1	80812329	C	T	0.0105922	0.0016789	0.298206	2.80001e-10	39.8036	454633
Body fat percentage	ukb-b-8931	rs2802774	1	203527812	A	C	0.0105954	0.00156929	0.547302	1.50003e-11	45.5857	454633
Body fat percentage	ukb-b-8932	rs12072739	1	98315893	G	A	0.0134145	0.00184627	0.224584	3.69999e-13	52.7908	454633
Body fat percentage	ukb-b-8933	rs12402939	1	150615094	C	A	-0.0101759	0.00157772	0.392363	1.09999e-10	41.5993	454633
Body fat percentage	ukb-b-8934	rs2785988	1	219744138	A	C	0.0210728	0.00168127	0.297382	4.90004e-36	157.098	454633
Body fat percentage	ukb-b-8935	rs72634814	1	1538046	A	G	-0.0128866	0.00169042	0.345475	2.49977e-14	58.1149	454633
Body fat percentage	ukb-b-8936	rs2640465	1	29569645	G	A	0.0158823	0.00259576	0.902017	9.40005e-10	37.4367	454633
Body fat percentage	ukb-b-8937	rs2984618	1	47690438	T	G	0.0117369	0.0015617	0.416215	5.70033e-14	56.4822	454633
Body fat percentage	ukb-b-8938	rs11208779	1	66417145	C	G	0.010317	0.00154445	0.528878	2.39994e-11	44.623	454633
Body fat percentage	ukb-b-8939	rs11165643	1	96924097	T	C	0.0146762	0.00156269	0.590144	5.90065e-21	88.2026	454633
Body fat percentage	ukb-b-8940	rs543874	1	177889480	G	A	0.0301643	0.00190436	0.20527	1.69981e-56	250.893	454633
Body fat percentage	ukb-b-8941	rs11119208	1	209211968	G	A	-0.00965759	0.00157945	0.614902	9.69996e-10	37.3874	454633
Body fat percentage	ukb-b-8942	rs11122450	1	230301811	G	T	-0.0101571	0.00157943	0.611689	1.29999e-10	41.356	454633
Body fat percentage	ukb-b-8943	rs76856798	1	243922215	T	C	0.0322372	0.00573378	0.018465	1.89998e-08	31.6106	454633
Body fat percentage	ukb-b-8944	rs13026103	2	16611534	A	G	0.00961952	0.00175567	0.74098	4.30002e-08	30.0207	454633
Body fat percentage	ukb-b-8945	rs1456014	2	46899742	G	A	-0.0150933	0.00190234	0.205602	2.09991e-15	62.9495	454633
Body fat percentage	ukb-b-8946	rs13408397	2	69582028	T	C	-0.0130723	0.0015614	0.411055	5.70033e-17	70.0932	454633
Body fat percentage	ukb-b-8947	rs6749911	2	105962339	A	G	0.0126967	0.00230925	0.126972	3.79997e-08	30.2301	454633
Body fat percentage	ukb-b-8948	rs429343	2	147903382	G	A	-0.0111228	0.00155872	0.576575	9.60064e-13	50.9204	454633
Body fat percentage	ukb-b-8949	rs1453055	2	181329491	A	G	0.0126532	0.00173398	0.273355	2.90001e-13	53.2491	454633
Body fat percentage	ukb-b-8950	rs10209821	2	228980358	T	C	0.0123638	0.0016188	0.342612	2.19989e-14	58.3334	454633
Body fat percentage	ukb-b-8951	rs62107261	2	422144	C	T	-0.0479135	0.00359643	0.048327	1.69981e-40	177.489	454633
Body fat percentage	ukb-b-8952	rs6744646	2	628504	G	A	0.028139	0.00203811	0.828299	2.29985e-43	190.617	454633
Body fat percentage	ukb-b-8953	rs6752378	2	25150116	A	C	0.0224027	0.00153822	0.486256	4.79954e-48	212.111	454633
Body fat percentage	ukb-b-8954	rs12475388	2	27039792	A	G	-0.00988584	0.00154662	0.485685	1.6e-10	40.8564	454633
Body fat percentage	ukb-b-8955	rs10175266	2	36784987	G	A	0.0125399	0.00159364	0.368852	3.59998e-15	61.9167	454633
Body fat percentage	ukb-b-8956	rs10187101	2	50742227	T	C	-0.010248	0.00159844	0.363611	1.40001e-10	41.1041	454633
Body fat percentage	ukb-b-8957	rs1861410	2	58933591	T	C	-0.0135852	0.0015523	0.555344	2.09991e-18	76.5915	454633
Body fat percentage	ukb-b-8958	rs396354	2	86850022	C	T	-0.00986214	0.00170937	0.715662	8e-09	33.2867	454633
Body fat percentage	ukb-b-8959	rs441792	2	105404221	G	A	0.0119298	0.00154217	0.486601	1e-14	59.8414	454633
Body fat percentage	ukb-b-8960	rs13389219	2	165528876	T	C	0.0170899	0.00157313	0.392441	1.69981e-27	118.018	454633
Body fat percentage	ukb-b-8961	rs6754292	2	217614584	T	C	-0.00932639	0.00161898	0.644629	8.40001e-09	33.1852	454633
Body fat percentage	ukb-b-8962	rs7575523	2	59335104	G	T	-0.0153971	0.00157743	0.603242	1.69981e-22	95.2747	454633
Body fat percentage	ukb-b-8963	rs2692741	2	76185292	C	G	0.00909731	0.0016107	0.367194	1.6e-08	31.9004	454633
Body fat percentage	ukb-b-8964	rs11677541	2	165429235	A	G	-0.00923656	0.00154968	0.535271	2.5e-09	35.5252	454633
Body fat percentage	ukb-b-8965	rs3754963	2	166185707	T	A	-0.0114802	0.00176393	0.255074	7.59976e-11	42.3581	454633
Body fat percentage	ukb-b-8966	rs7598246	2	172866359	C	T	0.0085494	0.00156226	0.583694	4.39997e-08	29.9478	454633
Body fat percentage	ukb-b-8967	rs72917533	2	175238924	C	T	-0.0138669	0.0019837	0.185499	2.70023e-12	48.866	454633
Body fat percentage	ukb-b-8968	rs6750646	2	193872415	T	C	-0.0117765	0.00192871	0.201154	1e-09	37.2819	454633
Body fat percentage	ukb-b-8969	rs4482463	2	205375909	A	C	-0.0211076	0.00289361	0.923053	2.99985e-13	53.2105	454633
Body fat percentage	ukb-b-8970	rs3791709	2	212286934	T	A	0.0103311	0.00171169	0.282417	1.6e-09	36.4286	454633
Body fat percentage	ukb-b-8971	rs12619178	2	100838157	T	C	-0.0144544	0.0015682	0.400829	2.99985e-20	84.9566	454633
Body fat percentage	ukb-b-8972	rs12053559	2	138416391	G	T	0.00856437	0.00154317	0.471201	2.90001e-08	30.8009	454633
Body fat percentage	ukb-b-8973	rs56328878	2	159459040	A	C	-0.00975461	0.00173683	0.267194	2e-08	31.5432	454633
Body fat percentage	ukb-b-8974	rs62190394	2	230624929	T	C	0.0151644	0.00165383	0.317033	4.79954e-20	84.0754	454633
Body fat percentage	ukb-b-8975	rs2702123	2	24562699	C	T	-0.0152608	0.00274222	0.086	2.59998e-08	30.9706	454633
Body fat percentage	ukb-b-8976	rs2888778	2	41608611	G	T	0.00998353	0.00161504	0.652153	6.29999e-10	38.2122	454633
Body fat percentage	ukb-b-8977	rs58120873	2	47313562	A	G	-0.0163391	0.00274979	0.08686	2.80001e-09	35.3067	454633
Body fat percentage	ukb-b-8978	rs4547574	2	48541003	T	A	-0.0105978	0.00183563	0.227697	7.79992e-09	33.332	454633
Body fat percentage	ukb-b-8979	rs10496731	2	135597628	G	T	-0.0115311	0.00158686	0.374905	3.69999e-13	52.8037	454633
Body fat percentage	ukb-b-8980	rs2943653	2	227047771	T	C	-0.0155134	0.00163892	0.672855	2.90001e-21	89.598	454633
Body fat percentage	ukb-b-8981	rs1801282	3	12393125	G	C	0.0301151	0.0023675	0.119535	4.60045e-37	161.804	454633
Body fat percentage	ukb-b-8982	rs33503	3	42427957	A	G	-0.0134993	0.00194516	0.805882	3.90032e-12	48.1628	454633
Body fat percentage	ukb-b-8983	rs1436348	3	104612668	G	A	0.0107963	0.00156132	0.582718	4.70002e-12	47.8152	454633
Body fat percentage	ukb-b-8984	rs1964675	3	136114945	T	C	0.0096786	0.00170107	0.711087	1.29999e-08	32.3728	454633
Body fat percentage	ukb-b-8985	rs262953	3	183467986	A	G	-0.0102573	0.00159162	0.625978	1.2e-10	41.5324	454633
Body fat percentage	ukb-b-8986	rs2960420	3	12314512	G	C	-0.00912091	0.00162066	0.350731	1.79999e-08	31.6732	454633
Body fat percentage	ukb-b-8987	rs17639996	3	61269668	A	G	-0.0143309	0.00216477	0.150071	3.59998e-11	43.8251	454633
Body fat percentage	ukb-b-8988	rs114295766	3	99356361	T	A	-0.0195859	0.00321452	0.069527	1.09999e-09	37.124	454633
Body fat percentage	ukb-b-8989	rs957919	3	131629716	T	C	0.0138914	0.00171911	0.278023	6.4003e-16	65.2957	454633
Body fat percentage	ukb-b-8990	rs4894808	3	171833266	C	G	-0.0100803	0.00160438	0.40013	3.29997e-10	39.4759	454633
Body fat percentage	ukb-b-8991	rs9865173	3	44016658	A	T	-0.0120222	0.00168776	0.703199	1.10002e-12	50.7395	454633
Body fat percentage	ukb-b-8992	rs7630228	3	71681487	C	T	-0.0108516	0.0015618	0.434322	3.69999e-12	48.2766	454633
Body fat percentage	ukb-b-8993	rs76345589	3	84185140	G	C	-0.0198865	0.00308056	0.067492	1.09999e-10	41.6732	454633
Body fat percentage	ukb-b-8994	rs28672845	3	88270627	C	A	0.0115052	0.00209731	0.839976	4.09996e-08	30.0928	454633
Body fat percentage	ukb-b-8995	rs17016133	3	25313167	C	T	-0.0137367	0.00229121	0.130053	2e-09	35.9447	454633
Body fat percentage	ukb-b-8996	rs9843653	3	49920571	C	T	0.0167794	0.00154077	0.51154	1.29987e-27	118.598	454633
Body fat percentage	ukb-b-8997	rs3911063	3	85906928	C	T	-0.0121841	0.00165127	0.322	1.59993e-13	54.4441	454633
Body fat percentage	ukb-b-8998	rs1454687	3	94038085	G	C	-0.0135392	0.00153973	0.51535	1.50003e-18	77.3209	454633
Body fat percentage	ukb-b-8999	rs1078455	3	108129348	C	T	0.00964481	0.00167852	0.309511	9.09997e-09	33.0167	454633
Body fat percentage	ukb-b-9000	rs9814758	3	123062657	G	T	-0.0136044	0.00161607	0.355786	3.80014e-17	70.8661	454633
Body fat percentage	ukb-b-9001	rs2291127	3	138122477	T	C	-0.0137926	0.00211992	0.156234	7.70016e-11	42.3305	454633
Body fat percentage	ukb-b-9002	rs1568488	3	153657951	C	G	0.0117289	0.00158106	0.594863	1.20005e-13	55.0323	454633
Body fat percentage	ukb-b-9003	rs529200	3	173114305	G	A	0.0106966	0.00154338	0.527782	4.19952e-12	48.0337	454633
Body fat percentage	ukb-b-9004	rs6782581	3	196979106	G	C	-0.0101996	0.00155143	0.439266	4.90004e-11	43.2217	454633
Body fat percentage	ukb-b-9005	rs11129660	3	35695961	T	C	0.0110275	0.00189369	0.209783	5.80003e-09	33.9107	454633
Body fat percentage	ukb-b-9006	rs1799923	3	42306294	G	A	0.0140939	0.00242625	0.886606	6.29999e-09	33.7436	454633
Body fat percentage	ukb-b-9007	rs12639116	3	62434127	T	C	-0.0161252	0.00262251	0.096558	7.79992e-10	37.8073	454633
Body fat percentage	ukb-b-9008	rs2371767	3	64718258	C	G	0.0117998	0.00171613	0.277759	6.20012e-12	47.2769	454633
Body fat percentage	ukb-b-9009	rs9289630	3	141178670	C	G	0.0123827	0.00158474	0.38912	5.60015e-15	61.0541	454633
Body fat percentage	ukb-b-9010	rs4320040	3	157884946	G	T	-0.0101838	0.00154798	0.560267	4.70002e-11	43.2802	454633
Body fat percentage	ukb-b-9011	rs13064797	3	173656059	A	G	-0.0108506	0.00190707	0.205187	1.29999e-08	32.3724	454633
Body fat percentage	ukb-b-9012	rs75135487	3	185805294	G	C	-0.0144347	0.00223876	0.136931	1.09999e-10	41.572	454633
Body fat percentage	ukb-b-9013	rs73213501	4	28514830	C	A	-0.0152527	0.00204286	0.171839	8.19974e-14	55.7463	454633
Body fat percentage	ukb-b-9014	rs28651380	4	34773227	G	A	0.0104262	0.00171657	0.281193	1.2e-09	36.8917	454633
Body fat percentage	ukb-b-9015	rs6843910	4	83150787	A	T	-0.0104169	0.00155088	0.45449	1.9002e-11	45.115	454633
Body fat percentage	ukb-b-9016	rs1086103	4	145920099	A	C	-0.021384	0.00368848	0.045775	6.69993e-09	33.6111	454633
Body fat percentage	ukb-b-9017	rs4690324	4	960081	A	G	-0.0126754	0.00202574	0.823217	3.89996e-10	39.1522	454633
Body fat percentage	ukb-b-9018	rs113503736	4	19204890	G	T	-0.0102974	0.00185568	0.223372	2.90001e-08	30.7928	454633
Body fat percentage	ukb-b-9019	rs7680610	4	24118165	G	A	0.0089709	0.00163023	0.652245	3.69999e-08	30.2813	454633
Body fat percentage	ukb-b-9020	rs6840236	4	56289785	C	T	0.0121284	0.00154596	0.464881	4.30031e-15	61.5475	454633
Body fat percentage	ukb-b-9021	rs1229984	4	100239319	C	T	0.0310059	0.00467505	0.972781	3.29989e-11	43.9862	454633
Body fat percentage	ukb-b-9022	rs10938397	4	45182527	G	A	0.0201696	0.00155596	0.4343	1.99986e-38	168.034	454633
Body fat percentage	ukb-b-9023	rs3113509	4	52932825	T	C	-0.0107277	0.00174038	0.731962	7.10003e-10	37.9949	454633
Body fat percentage	ukb-b-9024	rs2276936	4	89726283	C	A	-0.0123522	0.00154228	0.470368	1.20005e-15	64.1449	454633
Body fat percentage	ukb-b-9025	rs34656389	4	96153214	G	A	0.0103136	0.00159872	0.367474	1.09999e-10	41.6175	454633
Body fat percentage	ukb-b-9026	rs13107325	4	103188709	T	C	0.0323745	0.00292921	0.074871	2.09991e-28	122.153	454633
Body fat percentage	ukb-b-9027	rs2192527	4	18329824	G	A	0.0141172	0.00154567	0.465502	6.59933e-20	83.4187	454633
Body fat percentage	ukb-b-9028	rs13132853	4	38680015	G	A	-0.00936528	0.00161107	0.360225	6.1e-09	33.7919	454633
Body fat percentage	ukb-b-9029	rs112710809	4	73550401	T	C	0.0210464	0.00319585	0.063535	4.49987e-11	43.3693	454633
Body fat percentage	ukb-b-9030	rs6847975	4	80812960	A	G	0.0113515	0.00161543	0.35617	2.09991e-12	49.3776	454633
Body fat percentage	ukb-b-9031	rs4398538	4	130724740	C	T	-0.010008	0.00161101	0.642513	5.19996e-10	38.5921	454633
Body fat percentage	ukb-b-9032	rs1724557	4	137094048	A	C	-0.0110497	0.0015726	0.586755	2.09991e-12	49.3701	454633
Body fat percentage	ukb-b-9033	rs57800857	4	140863365	C	A	-0.0133302	0.00160952	0.3649	1.20005e-16	68.5931	454633
Body fat percentage	ukb-b-9034	rs17820010	5	50384662	G	T	0.0124473	0.00168847	0.295596	1.69981e-13	54.3455	454633
Body fat percentage	ukb-b-9035	rs252749	5	77389973	A	G	-0.0102553	0.00178627	0.245982	9.40005e-09	32.9612	454633
Body fat percentage	ukb-b-9036	rs1503526	5	63020706	C	T	0.0113767	0.00154191	0.47999	1.59993e-13	54.4396	454633
Body fat percentage	ukb-b-9037	rs40071	5	107496102	C	T	-0.014887	0.00201352	0.179498	1.39991e-13	54.6641	454633
Body fat percentage	ukb-b-9038	rs347551	5	119389031	G	C	0.00988966	0.00156805	0.472318	2.80001e-10	39.778	454633
Body fat percentage	ukb-b-9039	rs812949	5	170506141	C	T	0.0133557	0.00173358	0.729218	1.29987e-14	59.3534	454633
Body fat percentage	ukb-b-9040	rs1991002	5	52848593	G	T	-0.0100728	0.00154583	0.495176	7.19946e-11	42.4597	454633
Body fat percentage	ukb-b-9041	rs10050620	5	63927239	T	C	-0.0103073	0.00164616	0.325382	3.79997e-10	39.2054	454633
Body fat percentage	ukb-b-9042	rs7707394	5	74472939	A	G	-0.0126609	0.00160546	0.357305	3.10027e-15	62.1914	454633
Body fat percentage	ukb-b-9043	rs7442885	5	87682877	G	C	-0.0128176	0.00188108	0.214136	9.49948e-12	46.43	454633
Body fat percentage	ukb-b-9044	rs34483452	5	87986314	A	C	0.0245244	0.00226433	0.13631	2.49977e-27	117.305	454633
Body fat percentage	ukb-b-9045	rs6875585	5	95593462	C	A	0.011204	0.00164464	0.670422	9.60064e-12	46.4092	454633
Body fat percentage	ukb-b-9046	rs13436840	5	157926656	T	C	0.0136415	0.0017496	0.265069	6.29941e-15	60.792	454633
Body fat percentage	ukb-b-9047	rs34580448	5	82810884	C	T	-0.0308051	0.00388142	0.041248	2.09991e-15	62.9889	454633
Body fat percentage	ukb-b-9048	rs396755	5	104022239	G	C	-0.0102893	0.00155919	0.571071	4.10015e-11	43.5485	454633
Body fat percentage	ukb-b-9049	rs7704382	5	112448114	G	C	0.0101719	0.00155683	0.433417	6.4003e-11	42.6896	454633
Body fat percentage	ukb-b-9050	rs12658319	5	153551892	T	C	0.0107194	0.0016852	0.299121	2e-10	40.4611	454633
Body fat percentage	ukb-b-9051	rs256904	5	55810305	T	A	-0.0111835	0.00176815	0.746327	2.5e-10	40.0053	454633
Body fat percentage	ukb-b-9052	rs74288880	5	59275800	T	C	-0.0135582	0.00241631	0.114819	2e-08	31.4846	454633
Body fat percentage	ukb-b-9053	rs2307111	5	75003678	C	T	-0.0171461	0.00157693	0.39509	1.50003e-27	118.224	454633
Body fat percentage	ukb-b-9054	rs13174863	5	139080745	G	A	0.0128832	0.00218539	0.14814	3.69999e-09	34.7528	454633
Body fat percentage	ukb-b-9055	rs2190788	5	144484261	T	G	0.0110461	0.00166011	0.319702	2.90001e-11	44.2735	454633
Body fat percentage	ukb-b-9056	rs34338229	6	15370313	A	G	0.00897307	0.00164195	0.332008	4.60002e-08	29.865	454633
Body fat percentage	ukb-b-9057	rs1322842	6	20488897	G	A	-0.0114888	0.00158746	0.609473	4.60045e-13	52.3774	454633
Body fat percentage	ukb-b-9058	rs62413414	6	80310375	T	C	0.0126824	0.00214424	0.151703	3.29997e-09	34.9829	454633
Body fat percentage	ukb-b-9059	rs72995085	6	143193971	C	T	-0.0117629	0.00202255	0.177033	5.99998e-09	33.8244	454633
Body fat percentage	ukb-b-9060	rs4959613	6	1835403	A	C	0.00955622	0.00161789	0.594024	3.50002e-09	34.8879	454633
Body fat percentage	ukb-b-9061	rs9358912	6	26211146	T	G	-0.0232653	0.00172866	0.27332	2.70023e-41	181.133	454633
Body fat percentage	ukb-b-9062	rs1624064	6	26378681	C	T	-0.0106391	0.00156343	0.420353	1e-11	46.3077	454633
Body fat percentage	ukb-b-9063	rs2178899	6	31606756	T	A	-0.0191217	0.002297	0.128827	8.49963e-17	69.2996	454633
Body fat percentage	ukb-b-9064	rs998584	6	43757896	A	C	-0.00938942	0.00154401	0.482871	1.2e-09	36.9809	454633
Body fat percentage	ukb-b-9065	rs72892910	6	50816887	T	G	0.0221404	0.00204337	0.172194	2.29985e-27	117.402	454633
Body fat percentage	ukb-b-9066	rs9321191	6	130165691	C	T	-0.0108699	0.0019277	0.1994	1.7e-08	31.796	454633
Body fat percentage	ukb-b-9067	rs4709745	6	164105984	C	T	0.00934269	0.00167115	0.307185	2.30001e-08	31.2545	454633
Body fat percentage	ukb-b-9068	rs6927268	6	108865663	G	T	-0.0138777	0.00190462	0.206332	3.19963e-13	53.0907	454633
Body fat percentage	ukb-b-9069	rs2182717	6	120219180	A	G	0.010121	0.00167361	0.691021	1.5e-09	36.5711	454633
Body fat percentage	ukb-b-9070	rs2814993	6	34618893	A	G	0.0259158	0.00221742	0.13976	1.50003e-31	136.595	454633
Body fat percentage	ukb-b-9071	rs7773916	6	70339118	T	C	-0.0109353	0.00188165	0.213136	6.19998e-09	33.7741	454633
Body fat percentage	ukb-b-9072	rs35523808	6	75834971	A	T	0.0204619	0.0036589	0.049077	2.19999e-08	31.2745	454633
Body fat percentage	ukb-b-9073	rs9372414	6	97764299	T	C	-0.00933072	0.00162144	0.347629	8.70001e-09	33.1153	454633
Body fat percentage	ukb-b-9074	rs1906252	6	98550289	A	C	-0.0161687	0.00154706	0.484388	1.39991e-25	109.228	454633
Body fat percentage	ukb-b-9075	rs17681686	6	40367138	C	G	0.0136226	0.00165383	0.30483	1.80011e-16	67.8482	454633
Body fat percentage	ukb-b-9076	rs2499468	6	51809081	A	C	0.0100294	0.00161777	0.650982	5.69994e-10	38.4341	454633
Body fat percentage	ukb-b-9077	rs240999	6	111578490	T	G	-0.0120088	0.00210945	0.840258	1.2e-08	32.4086	454633
Body fat percentage	ukb-b-9078	rs853961	6	127003464	T	G	0.0122048	0.00154046	0.505909	2.29985e-15	62.7712	454633
Body fat percentage	ukb-b-9079	rs9389857	6	141372966	T	C	0.0198061	0.00346457	0.052433	1.09999e-08	32.6813	454633
Body fat percentage	ukb-b-9080	rs7762794	6	153380228	G	A	0.00930584	0.00170461	0.285523	4.79999e-08	29.8031	454633
Body fat percentage	ukb-b-9081	rs55810445	7	2103739	T	C	-0.0140163	0.00215528	0.151196	7.89951e-11	42.2921	454633
Body fat percentage	ukb-b-9082	rs7796825	7	14317417	A	G	0.0113141	0.00203645	0.825769	2.80001e-08	30.8669	454633
Body fat percentage	ukb-b-9083	rs10259620	7	27202289	G	A	-0.0139877	0.00189659	0.787159	1.59993e-13	54.3933	454633
Body fat percentage	ukb-b-9084	rs17172722	7	46620312	T	C	-0.010769	0.0015641	0.418942	5.79963e-12	47.4047	454633
Body fat percentage	ukb-b-9085	rs6948959	7	50697051	A	G	-0.0105935	0.00177956	0.744356	2.59998e-09	35.4367	454633
Body fat percentage	ukb-b-9086	rs4496901	7	104898337	T	G	-0.00954008	0.00162185	0.65522	4e-09	34.6005	454633
Body fat percentage	ukb-b-9087	rs4722398	7	3125220	T	C	0.0143436	0.00224286	0.13612	1.6e-10	40.8989	454633
Body fat percentage	ukb-b-9088	rs6973656	7	77422583	G	A	0.00928324	0.00157441	0.397021	3.69999e-09	34.7667	454633
Body fat percentage	ukb-b-9089	rs10271582	7	99121950	G	A	-0.0138378	0.00213519	0.154048	9.09913e-11	42.0011	454633
Body fat percentage	ukb-b-9090	rs6977416	7	150542711	A	G	-0.0118159	0.00164828	0.334244	7.59976e-13	51.3892	454633
Body fat percentage	ukb-b-9091	rs798549	7	2760750	A	C	-0.00992339	0.00174424	0.730794	1.29999e-08	32.3674	454633
Body fat percentage	ukb-b-9092	rs215669	7	32378979	A	G	-0.012096	0.00158845	0.611659	2.60016e-14	57.9878	454633
Body fat percentage	ukb-b-9093	rs2192649	7	78126279	G	T	0.00852919	0.00155109	0.500777	3.79997e-08	30.2372	454633
Body fat percentage	ukb-b-9094	rs17704028	7	95140031	T	C	-0.0146575	0.00217921	0.147192	1.69981e-11	45.2399	454633
Body fat percentage	ukb-b-9095	rs7789056	7	112908269	A	G	-0.0127186	0.00155559	0.563037	2.90001e-16	66.848	454633
Body fat percentage	ukb-b-9096	rs12538435	7	71437104	G	A	-0.0109846	0.00175319	0.261821	3.69999e-10	39.2564	454633
Body fat percentage	ukb-b-9097	rs58862095	7	75081418	T	C	-0.0131217	0.00156604	0.419262	5.30029e-17	70.206	454633
Body fat percentage	ukb-b-9098	rs972283	7	130466854	G	A	-0.0143133	0.00154037	0.511944	1.50003e-20	86.3435	454633
Body fat percentage	ukb-b-9099	rs62443626	7	39056649	A	G	-0.0106141	0.00155316	0.463946	8.30042e-12	46.7018	454633
Body fat percentage	ukb-b-9100	rs4718964	7	70038969	T	G	0.0111105	0.00157055	0.413126	1.50003e-12	50.0453	454633
Body fat percentage	ukb-b-9101	rs12375196	7	103416541	A	C	0.0102996	0.00156914	0.424277	5.19996e-11	43.0841	454633
Body fat percentage	ukb-b-9102	rs12670456	7	122102781	G	A	0.00941089	0.00168003	0.301754	2.1e-08	31.3781	454633
Body fat percentage	ukb-b-9103	rs10245306	7	158029340	C	G	0.00917484	0.00167492	0.685981	4.30002e-08	30.0061	454633
Body fat percentage	ukb-b-9104	rs11786089	8	21975521	G	A	0.0112967	0.00154993	0.459661	3.10027e-13	53.1226	454633
Body fat percentage	ukb-b-9105	rs10100245	8	77226919	A	G	0.0152146	0.00155645	0.564497	1.39991e-22	95.5544	454633
Body fat percentage	ukb-b-9106	rs1559900	8	14207321	T	C	0.00986943	0.00170532	0.286141	7.10003e-09	33.4944	454633
Body fat percentage	ukb-b-9107	rs2954033	8	126493746	G	A	0.0124143	0.00167398	0.695224	1.20005e-13	54.9976	454633
Body fat percentage	ukb-b-9108	rs117176448	8	27261138	G	C	0.0172978	0.00261256	0.096175	3.59998e-11	43.8378	454633
Body fat percentage	ukb-b-9109	rs4876611	8	116671848	G	A	0.0173998	0.00171871	0.720188	4.30031e-24	102.49	454633
Body fat percentage	ukb-b-9110	rs1808629	8	73435964	A	G	-0.01632	0.00166697	0.685441	1.20005e-22	95.8484	454633
Body fat percentage	ukb-b-9111	rs1813039	8	76295984	A	G	0.0103333	0.00170753	0.709746	1.40001e-09	36.6219	454633
Body fat percentage	ukb-b-9112	rs13249935	8	143611456	C	T	0.00954133	0.00161413	0.366657	3.40001e-09	34.9414	454633
Body fat percentage	ukb-b-9113	rs72703757	8	144505785	C	G	0.0115499	0.00194851	0.198824	3.09999e-09	35.1359	454633
Body fat percentage	ukb-b-9114	rs28714450	8	9777555	T	C	-0.0101175	0.00165029	0.675249	8.70001e-10	37.586	454633
Body fat percentage	ukb-b-9115	rs1421334	8	30865733	C	A	-0.0113003	0.00155717	0.54884	4.00037e-13	52.6633	454633
Body fat percentage	ukb-b-9116	rs7463186	8	87517201	G	A	0.0088055	0.00154188	0.516044	1.09999e-08	32.6142	454633
Body fat percentage	ukb-b-9117	rs7843109	8	112360702	T	C	0.0103657	0.00166877	0.688667	5.19996e-10	38.5837	454633
Body fat percentage	ukb-b-9118	rs4466418	8	126323787	A	G	0.00997781	0.00155638	0.562278	1.40001e-10	41.0997	454633
Body fat percentage	ukb-b-9119	rs11782074	8	142617096	T	G	0.0106691	0.00161125	0.383624	3.59998e-11	43.846	454633
Body fat percentage	ukb-b-9120	rs10116857	9	16595649	A	C	-0.0219296	0.00320576	0.061826	7.89951e-12	46.795	454633
Body fat percentage	ukb-b-9121	rs7027304	9	129408290	T	C	0.011578	0.0016271	0.652657	1.10002e-12	50.6336	454633
Body fat percentage	ukb-b-9122	rs55924785	9	136929586	T	C	-0.0123455	0.00207928	0.164678	2.90001e-09	35.2526	454633
Body fat percentage	ukb-b-9123	rs10756798	9	16739763	T	C	-0.0140265	0.00160866	0.642437	2.80027e-18	76.0274	454633
Body fat percentage	ukb-b-9124	rs17770336	9	28414625	T	C	0.0154638	0.00164622	0.322448	5.79963e-21	88.2382	454633
Body fat percentage	ukb-b-9125	rs41307479	9	116082647	G	C	0.0124051	0.00185992	0.220577	2.60016e-11	44.4848	454633
Body fat percentage	ukb-b-9126	rs12376870	9	117890567	A	G	-0.0110309	0.00181676	0.237663	1.29999e-09	36.8661	454633
Body fat percentage	ukb-b-9127	rs7046679	9	124638934	G	C	-0.00914252	0.00165304	0.678548	3.2e-08	30.589	454633
Body fat percentage	ukb-b-9128	rs10867315	9	81574729	A	G	-0.0111522	0.00196791	0.190594	1.5e-08	32.1152	454633
Body fat percentage	ukb-b-9129	rs3923501	9	103065884	T	C	0.0102177	0.00154181	0.475818	3.40017e-11	43.9182	454633
Body fat percentage	ukb-b-9130	rs16916303	9	30823761	G	A	-0.0143754	0.00240082	0.11977	2.1e-09	35.8526	454633
Body fat percentage	ukb-b-9131	rs7357754	9	92207308	G	A	0.0116159	0.00154667	0.500129	5.90065e-14	56.4041	454633
Body fat percentage	ukb-b-9132	rs10959841	9	11469190	C	T	-0.00911255	0.00158643	0.387368	9.20005e-09	32.9942	454633
Body fat percentage	ukb-b-9133	rs13292699	9	15910044	C	A	-0.0200044	0.0015583	0.433725	1e-37	164.797	454633
Body fat percentage	ukb-b-9134	rs4837119	9	129672095	A	T	-0.0101722	0.00154703	0.517271	4.90004e-11	43.2347	454633
Body fat percentage	ukb-b-9135	rs10999460	10	72428283	T	C	0.016885	0.00175383	0.265521	6.09958e-22	92.6888	454633
Body fat percentage	ukb-b-9136	rs2172131	10	133978962	C	T	-0.0110832	0.00156255	0.578543	1.29987e-12	50.3109	454633
Body fat percentage	ukb-b-9137	rs2002023	10	76848524	T	C	0.0102433	0.00157002	0.409059	6.79986e-11	42.5666	454633
Body fat percentage	ukb-b-9138	rs482787	10	99767024	C	T	0.0092676	0.00164764	0.325766	1.89998e-08	31.6381	454633
Body fat percentage	ukb-b-9139	rs41310284	10	102447647	A	C	-0.0201214	0.00257596	0.101004	5.70033e-15	61.0152	454633
Body fat percentage	ukb-b-9140	rs16934748	10	33970319	C	T	0.0128932	0.00215901	0.150341	2.30001e-09	35.6625	454633
Body fat percentage	ukb-b-9141	rs6480350	10	70396822	C	T	-0.00953851	0.00156462	0.575106	1.09999e-09	37.1658	454633
Body fat percentage	ukb-b-9142	rs10510025	10	118650996	T	C	0.0129238	0.00179232	0.24708	5.60015e-13	51.9935	454633
Body fat percentage	ukb-b-9143	rs11245344	10	126418782	T	C	0.00937385	0.00156054	0.571137	1.89998e-09	36.0816	454633
Body fat percentage	ukb-b-9144	rs67609008	10	126640936	C	T	0.0113458	0.00171702	0.283593	3.90032e-11	43.6636	454633
Body fat percentage	ukb-b-9145	rs7893571	10	16750129	T	G	0.0100326	0.00163856	0.665915	9.20005e-10	37.4889	454633
Body fat percentage	ukb-b-9146	rs10788497	10	88127995	C	G	0.0103873	0.00154427	0.499616	1.69981e-11	45.2438	454633
Body fat percentage	ukb-b-9147	rs2274224	10	96039597	C	G	-0.0159065	0.00155477	0.435459	1.39991e-24	104.669	454633
Body fat percentage	ukb-b-9148	rs11012732	10	21830104	G	A	0.0166039	0.00163819	0.331719	3.80014e-24	102.729	454633
Body fat percentage	ukb-b-9149	rs7124681	11	47529947	A	C	0.0222563	0.0015648	0.408419	6.59933e-46	202.296	454633
Body fat percentage	ukb-b-9150	rs719802	11	113234679	C	T	-0.0115343	0.0015826	0.6144	3.10027e-13	53.1178	454633
Body fat percentage	ukb-b-9151	rs61910767	11	134515899	T	C	-0.0142941	0.00208312	0.164197	6.79986e-12	47.0853	454633
Body fat percentage	ukb-b-9152	rs11030016	11	27487992	T	C	0.0132564	0.001761	0.739777	5.19996e-14	56.6673	454633
Body fat percentage	ukb-b-9153	rs685149	11	57657413	G	A	-0.00954107	0.00161396	0.645411	3.40001e-09	34.9469	454633
Body fat percentage	ukb-b-9154	rs479018	11	66060546	A	G	-0.0144775	0.00166392	0.332499	3.29989e-18	75.7046	454633
Body fat percentage	ukb-b-9155	rs7942368	11	76465362	T	C	-0.0105396	0.00189331	0.217538	2.59998e-08	30.9888	454633
Body fat percentage	ukb-b-9156	rs1605898	11	85168172	A	T	0.0129238	0.00209124	0.837607	6.4e-10	38.192	454633
Body fat percentage	ukb-b-9157	rs2508782	11	94269813	G	A	0.00937803	0.00155792	0.569716	1.7e-09	36.2354	454633
Body fat percentage	ukb-b-9158	rs11222371	11	130745719	T	C	0.0118153	0.00156853	0.409234	5.00035e-14	56.7419	454633
Body fat percentage	ukb-b-9159	rs1881505	11	1483177	C	T	-0.0191979	0.00335242	0.943033	1e-08	32.7937	454633
Body fat percentage	ukb-b-9160	rs11022718	11	13268144	T	C	-0.0107504	0.00193009	0.202968	2.5e-08	31.0237	454633
Body fat percentage	ukb-b-9161	rs1782508	11	30243795	G	C	-0.00913519	0.00162015	0.655489	1.7e-08	31.7925	454633
Body fat percentage	ukb-b-9162	rs59227842	11	43692423	G	A	0.0170384	0.00167907	0.311468	3.40017e-24	102.972	454633
Body fat percentage	ukb-b-9163	rs657685	11	118912982	C	G	-0.00989059	0.00154908	0.456088	1.7e-10	40.7659	454633
Body fat percentage	ukb-b-9164	rs885114	11	8678756	A	G	-0.0146358	0.00172806	0.275581	2.49977e-17	71.7324	454633
Body fat percentage	ukb-b-9165	rs2957678	11	10407955	C	T	0.0116378	0.00154184	0.498199	4.40048e-14	56.9722	454633
Body fat percentage	ukb-b-9166	rs11030108	11	27695464	G	A	-0.0185028	0.00165098	0.679962	3.80014e-29	125.6	454633
Body fat percentage	ukb-b-9167	rs55707359	11	46159333	G	T	0.0375397	0.00633223	0.015449	3.09999e-09	35.1454	454633
Body fat percentage	ukb-b-9168	rs10896012	11	65278461	C	T	0.0115223	0.00187372	0.217394	7.79992e-10	37.8154	454633
Body fat percentage	ukb-b-9169	rs61903695	11	89922417	G	A	0.0118139	0.00177153	0.254879	2.60016e-11	44.4723	454633
Body fat percentage	ukb-b-9170	rs12419272	11	117015516	G	C	0.0206723	0.00333136	0.056932	5.49997e-10	38.5065	454633
Body fat percentage	ukb-b-9171	rs7925725	11	131449365	C	A	0.0111592	0.00156858	0.411245	1.10002e-12	50.6119	454633
Body fat percentage	ukb-b-9172	rs10505836	12	19288508	C	A	0.0128411	0.00223802	0.860003	9.59997e-09	32.9213	454633
Body fat percentage	ukb-b-9173	rs4759318	12	54420098	T	C	0.0104428	0.00160707	0.362201	8.10028e-11	42.2245	454633
Body fat percentage	ukb-b-9174	rs2731238	12	90559598	T	G	-0.0218753	0.00336997	0.067529	8.49963e-11	42.1363	454633
Body fat percentage	ukb-b-9175	rs11105842	12	91243910	A	G	-0.0101643	0.00160647	0.367542	2.5e-10	40.0322	454633
Body fat percentage	ukb-b-9176	rs7972728	12	123076778	A	C	0.0167619	0.00175434	0.73765	1.20005e-21	91.2891	454633
Body fat percentage	ukb-b-9177	rs2108635	12	2159556	G	A	0.00983786	0.00163453	0.338522	1.79999e-09	36.2256	454633
Body fat percentage	ukb-b-9178	rs7132908	12	50263148	A	G	0.0197321	0.00158551	0.38447	1.50003e-35	154.885	454633
Body fat percentage	ukb-b-9179	rs2111281	12	108165360	C	A	0.0115537	0.00160056	0.366942	5.30029e-13	52.1073	454633
Body fat percentage	ukb-b-9180	rs75412871	12	121709430	T	C	-0.0216364	0.00347856	0.051916	5e-10	38.6875	454633
Body fat percentage	ukb-b-9181	rs7133378	12	124409502	A	G	0.0185779	0.00165616	0.319439	3.29989e-29	125.831	454633
Body fat percentage	ukb-b-9182	rs3764002	12	108618630	T	C	-0.0186517	0.00175335	0.261517	1.99986e-26	113.162	454633
Body fat percentage	ukb-b-9183	rs74576293	12	3351169	C	T	-0.0204973	0.002693	0.089728	2.70023e-14	57.9323	454633
Body fat percentage	ukb-b-9184	rs4762951	12	20543307	G	A	-0.0113662	0.00186311	0.780444	1.09999e-09	37.218	454633
Body fat percentage	ukb-b-9185	rs1350429	12	41819131	G	A	0.00973719	0.00154554	0.480306	2.99999e-10	39.6923	454633
Body fat percentage	ukb-b-9186	rs11062595	12	3367760	G	C	-0.0153041	0.00266658	0.09222	9.49992e-09	32.9387	454633
Body fat percentage	ukb-b-9187	rs7960609	12	18161569	G	A	0.00918558	0.00164856	0.326919	2.5e-08	31.0459	454633
Body fat percentage	ukb-b-9188	rs7975187	12	60964108	G	A	0.0115294	0.00188095	0.213862	8.79995e-10	37.5715	454633
Body fat percentage	ukb-b-9189	rs61754230	12	72179446	T	C	0.0312346	0.00554241	0.019711	1.7e-08	31.7596	454633
Body fat percentage	ukb-b-9190	rs704061	12	89771903	C	T	0.0136927	0.00154796	0.455038	9.09913e-19	78.2454	454633
Body fat percentage	ukb-b-9191	rs7966251	12	103731395	A	G	-0.00981406	0.00177103	0.255023	2.99999e-08	30.7076	454633
Body fat percentage	ukb-b-9192	rs78296744	12	122479308	A	G	-0.0132887	0.00173423	0.272344	1.80011e-14	58.7153	454633
Body fat percentage	ukb-b-9193	rs11619722	13	27998600	C	T	-0.0108221	0.00168444	0.300933	1.29999e-10	41.2774	454633
Body fat percentage	ukb-b-9194	rs9568867	13	54107352	A	G	0.0193443	0.00231898	0.129188	7.29962e-17	69.5844	454633
Body fat percentage	ukb-b-9195	rs6491427	13	99113166	G	A	-0.013993	0.00170162	0.289013	1.99986e-16	67.6233	454633
Body fat percentage	ukb-b-9196	rs76115890	13	91993627	C	T	-0.0139023	0.00241521	0.117876	8.60003e-09	33.1332	454633
Body fat percentage	ukb-b-9197	rs56399737	13	33381721	T	C	-0.0118589	0.00155668	0.44917	2.60016e-14	58.035	454633
Body fat percentage	ukb-b-9198	rs7321331	13	31015138	A	G	0.0107397	0.00177343	0.742296	1.40001e-09	36.6738	454633
Body fat percentage	ukb-b-9199	rs17055384	13	59285126	T	C	-0.0123469	0.00200425	0.182952	7.29995e-10	37.95	454633
Body fat percentage	ukb-b-9200	rs61969510	13	86484025	C	T	0.0127422	0.00173502	0.279026	2.09991e-13	53.9361	454633
Body fat percentage	ukb-b-9201	rs11619393	13	20262266	C	T	0.0146332	0.00219293	0.144968	2.49977e-11	44.5276	454633
Body fat percentage	ukb-b-9202	rs7987928	13	54372377	A	G	-0.0138119	0.00193112	0.799871	8.49963e-13	51.155	454633
Body fat percentage	ukb-b-9203	rs6561937	13	58257667	A	T	-0.0117153	0.00179629	0.753684	6.89922e-11	42.5357	454633
Body fat percentage	ukb-b-9204	rs1441264	13	79580919	A	G	0.0119959	0.00160493	0.59371	7.8001e-14	55.8668	454633
Body fat percentage	ukb-b-9205	rs2243928	13	111981707	G	C	-0.0120426	0.00163641	0.648983	1.9002e-13	54.1572	454633
Body fat percentage	ukb-b-9206	rs2481899	14	56460686	G	A	0.00930927	0.00156135	0.551171	2.5e-09	35.5493	454633
Body fat percentage	ukb-b-9207	rs12890931	14	69753369	G	T	0.0120832	0.00161524	0.362416	7.39946e-14	55.9616	454633
Body fat percentage	ukb-b-9208	rs6575340	14	94023972	A	G	0.0133993	0.00160775	0.636023	7.8001e-17	69.4588	454633
Body fat percentage	ukb-b-9209	rs61986205	14	41271485	G	A	0.0189406	0.00283307	0.082024	2.29985e-11	44.6964	454633
Body fat percentage	ukb-b-9210	rs72681698	14	51207741	C	T	-0.052548	0.00748992	0.010721	2.29985e-12	49.2219	454633
Body fat percentage	ukb-b-9211	rs217672	14	62361021	C	A	0.0129295	0.00173907	0.27173	1e-13	55.2751	454633
Body fat percentage	ukb-b-9212	rs12432026	14	75282116	G	T	0.00996462	0.00154621	0.540113	1.2e-10	41.5322	454633
Body fat percentage	ukb-b-9213	rs72697297	14	93069989	C	T	-0.0153167	0.00203008	0.179917	4.49987e-14	56.9251	454633
Body fat percentage	ukb-b-9214	rs10146997	14	79945162	G	A	0.018731	0.00185697	0.221871	6.29941e-24	101.745	454633
Body fat percentage	ukb-b-9215	rs10144067	14	93885198	T	C	0.0100925	0.00158231	0.59128	1.79999e-10	40.6831	454633
Body fat percentage	ukb-b-9216	rs9788550	14	29681138	C	G	-0.0158356	0.00179488	0.24751	1.10002e-18	77.8392	454633
Body fat percentage	ukb-b-9217	rs61975147	14	59416558	C	T	-0.0142041	0.00207301	0.167185	7.29962e-12	46.9488	454633
Body fat percentage	ukb-b-9218	rs3803286	14	103246470	G	A	-0.0115932	0.00163624	0.666725	1.39991e-12	50.201	454633
Body fat percentage	ukb-b-9219	rs17522122	14	33302882	T	G	0.0126085	0.00155155	0.471197	4.40048e-16	66.0382	454633
Body fat percentage	ukb-b-9220	rs2165991	15	53101700	G	A	0.0117936	0.00178131	0.253707	3.59998e-11	43.8343	454633
Body fat percentage	ukb-b-9221	rs2415142	15	73431600	G	T	0.0133595	0.00155278	0.548783	7.70016e-18	74.022	454633
Body fat percentage	ukb-b-9222	rs3817428	15	89415247	G	C	-0.0152755	0.00174905	0.265007	2.49977e-18	76.2757	454633
Body fat percentage	ukb-b-9223	rs72767957	15	99240793	G	A	-0.012668	0.00193068	0.200131	5.30029e-11	43.0522	454633
Body fat percentage	ukb-b-9224	rs12441543	15	31689543	A	G	0.0114053	0.0017089	0.287112	2.49977e-11	44.5431	454633
Body fat percentage	ukb-b-9225	rs113941571	15	52268996	T	C	0.0209909	0.00297573	0.078721	1.69981e-12	49.7594	454633
Body fat percentage	ukb-b-9226	rs28742003	15	68127769	T	C	-0.021134	0.00191016	0.205276	1.9002e-28	122.412	454633
Body fat percentage	ukb-b-9227	rs149380583	15	80993786	C	G	-0.0127741	0.00231146	0.128655	3.29997e-08	30.5413	454633
Body fat percentage	ukb-b-9228	rs6602997	15	84521398	T	C	0.0226029	0.00170655	0.711856	4.79954e-40	175.425	454633
Body fat percentage	ukb-b-9229	rs4776337	15	67359738	A	G	0.00998636	0.00154808	0.468075	1.09999e-10	41.6129	454633
Body fat percentage	ukb-b-9230	rs11855853	15	78012618	T	C	-0.0103933	0.00174766	0.269414	2.69998e-09	35.3666	454633
Body fat percentage	ukb-b-9231	rs72755233	15	100692953	A	G	-0.0163172	0.0024497	0.11145	2.70023e-11	44.3676	454633
Body fat percentage	ukb-b-9232	rs11852419	15	41456374	T	A	0.0106498	0.00175622	0.261669	1.29999e-09	36.7727	454633
Body fat percentage	ukb-b-9233	rs72803260	16	51806701	G	T	-0.0156141	0.0027727	0.084979	1.79999e-08	31.7123	454633
Body fat percentage	ukb-b-9234	rs56094641	16	53806453	G	A	0.041033	0.00157131	0.404646	2.50035e-150	681.935	454633
Body fat percentage	ukb-b-9235	rs4500770	16	74658430	T	A	-0.00977478	0.00160607	0.362615	1.2e-09	37.0412	454633
Body fat percentage	ukb-b-9236	rs879620	16	4015729	T	C	0.014719	0.00158851	0.613285	1.9002e-20	85.8572	454633
Body fat percentage	ukb-b-9237	rs6500594	16	4316498	G	T	0.0110602	0.00179199	0.246636	6.69993e-10	38.0938	454633
Body fat percentage	ukb-b-9238	rs2660241	16	4940023	C	T	0.0108857	0.00160421	0.36485	1.20005e-11	46.0458	454633
Body fat percentage	ukb-b-9239	rs2966859	16	85324544	G	A	-0.0111483	0.00189749	0.789007	4.20001e-09	34.519	454633
Body fat percentage	ukb-b-9240	rs12926311	16	406427	C	G	-0.00918915	0.00161862	0.353546	1.40001e-08	32.23	454633
Body fat percentage	ukb-b-9241	rs7498665	16	28883241	G	A	0.0232064	0.00157608	0.399562	4.49987e-49	216.8	454633
Body fat percentage	ukb-b-9242	rs881929	16	31079371	T	G	-0.0147342	0.00159151	0.375396	2.09991e-20	85.7106	454633
Body fat percentage	ukb-b-9243	rs11866219	16	69549749	C	A	-0.0158787	0.00158501	0.583787	1.29987e-23	100.361	454633
Body fat percentage	ukb-b-9244	rs11343	16	19279464	G	T	0.00867343	0.00158474	0.561331	4.39997e-08	29.9548	454633
Body fat percentage	ukb-b-9245	rs12103006	16	24726237	G	A	0.0104802	0.00155885	0.569085	1.80011e-11	45.1992	454633
Body fat percentage	ukb-b-9246	rs56369689	16	30120308	G	A	-0.00952112	0.00165613	0.348594	8.99995e-09	33.0512	454633
Body fat percentage	ukb-b-9247	rs811054	16	72251132	T	C	0.0095458	0.00155694	0.537276	8.70001e-10	37.5907	454633
Body fat percentage	ukb-b-9248	rs7206608	16	82872628	G	C	0.0101676	0.00165236	0.321575	7.59994e-10	37.8641	454633
Body fat percentage	ukb-b-9249	rs3743861	16	89818340	C	G	-0.0103504	0.00156479	0.415256	3.69999e-11	43.7524	454633
Body fat percentage	ukb-b-9250	rs4790841	17	1835482	T	C	-0.0208407	0.00214396	0.154504	2.49977e-22	94.4912	454633
Body fat percentage	ukb-b-9251	rs78744936	17	7461343	A	G	0.0113474	0.00175799	0.265987	1.09999e-10	41.6639	454633
Body fat percentage	ukb-b-9252	rs7216121	17	21281663	G	A	-0.0109061	0.00161091	0.626339	1.29987e-11	45.8349	454633
Body fat percentage	ukb-b-9253	rs2855818	17	42290015	A	G	0.0153102	0.00181772	0.241541	3.69999e-17	70.9427	454633
Body fat percentage	ukb-b-9254	rs11079849	17	47090785	T	C	-0.0130416	0.00164632	0.328562	2.29985e-15	62.7528	454633
Body fat percentage	ukb-b-9255	rs9892466	17	3969527	A	T	0.0100634	0.00163774	0.333275	8e-10	37.7572	454633
Body fat percentage	ukb-b-9256	rs319775	17	31495076	C	T	0.00883995	0.00158047	0.60881	2.19999e-08	31.2843	454633
Body fat percentage	ukb-b-9257	rs7218014	17	65832016	C	T	0.0211077	0.00194282	0.197302	1.69981e-27	118.037	454633
Body fat percentage	ukb-b-9258	rs2034946	17	73863589	G	T	0.0119487	0.00190099	0.208834	3.29997e-10	39.5077	454633
Body fat percentage	ukb-b-9259	rs3826408	17	7101292	T	C	0.00915425	0.00154807	0.456883	3.40001e-09	34.9675	454633
Body fat percentage	ukb-b-9260	rs1863115	17	44625928	A	C	-0.0113255	0.00185836	0.741492	1.09999e-09	37.1411	454633
Body fat percentage	ukb-b-9261	rs1038088	17	28074563	G	T	0.0125471	0.00154189	0.519335	4.00037e-16	66.2186	454633
Body fat percentage	ukb-b-9262	rs2008018	17	61954471	A	G	0.0110009	0.00164659	0.322077	2.39994e-11	44.636	454633
Body fat percentage	ukb-b-9263	rs11150745	17	78757626	G	A	-0.0126783	0.00166019	0.317696	2.19989e-14	58.3185	454633
Body fat percentage	ukb-b-9264	rs10513935	18	1660497	A	G	-0.00942576	0.00168416	0.301501	2.19999e-08	31.3232	454633
Body fat percentage	ukb-b-9265	rs11664106	18	2846812	T	A	0.010994	0.00163476	0.373948	1.80011e-11	45.2276	454633
Body fat percentage	ukb-b-9266	rs1945160	18	22164216	A	G	-0.00962166	0.0016001	0.375871	1.79999e-09	36.1581	454633
Body fat percentage	ukb-b-9267	rs59499656	18	40768309	T	A	-0.0137829	0.00163035	0.343189	2.80027e-17	71.4693	454633
Body fat percentage	ukb-b-9268	rs11664848	18	42575661	G	C	0.00965173	0.00163558	0.659616	3.59998e-09	34.823	454633
Body fat percentage	ukb-b-9269	rs6567160	18	57829135	C	T	0.0254579	0.00182642	0.232676	3.69999e-44	194.287	454633
Body fat percentage	ukb-b-9270	rs9955276	18	1839339	T	C	0.0127569	0.00220651	0.144431	7.39997e-09	33.4255	454633
Body fat percentage	ukb-b-9271	rs8096564	18	39910592	T	G	0.0107485	0.00169686	0.298122	2.39999e-10	40.124	454633
Body fat percentage	ukb-b-9272	rs1787013	18	13072979	C	T	0.00961178	0.00155008	0.450716	5.60003e-10	38.4503	454633
Body fat percentage	ukb-b-9273	rs1893659	18	21080859	A	C	-0.0163989	0.00155688	0.460098	6.09958e-26	110.948	454633
Body fat percentage	ukb-b-9274	rs57636386	18	58048295	C	T	-0.0252015	0.00279375	0.083836	1.9002e-19	81.3725	454633
Body fat percentage	ukb-b-9275	rs72976986	19	4050424	A	G	-0.0171142	0.00198547	0.190192	6.70039e-18	74.2996	454633
Body fat percentage	ukb-b-9276	rs62621197	19	8670147	T	C	-0.0249637	0.00423712	0.037191	3.79997e-09	34.7117	454633
Body fat percentage	ukb-b-9277	rs429358	19	45411941	C	T	-0.0215029	0.00213952	0.154044	9.20026e-24	101.009	454633
Body fat percentage	ukb-b-9278	rs1469084	19	33868013	G	A	0.00878996	0.00154865	0.545742	1.40001e-08	32.2157	454633
Body fat percentage	ukb-b-9279	rs12459965	19	18452195	T	C	-0.0126806	0.00174938	0.267624	4.19952e-13	52.5426	454633
Body fat percentage	ukb-b-9280	rs8112818	19	18812785	G	A	-0.0143589	0.00158003	0.400376	1e-19	82.587	454633
Body fat percentage	ukb-b-9281	rs10423928	19	46182304	A	T	-0.0232502	0.00194747	0.194436	7.39946e-33	142.532	454633
Body fat percentage	ukb-b-9282	rs11666808	19	18383506	C	T	-0.0177091	0.00160075	0.625293	1.9002e-28	122.39	454633
Body fat percentage	ukb-b-9283	rs33836	19	34008600	T	C	-0.0163804	0.00156772	0.464327	1.50003e-25	109.172	454633
Body fat percentage	ukb-b-9284	rs9304665	19	47602577	A	T	0.0118765	0.00182093	0.763642	6.89922e-11	42.5393	454633
Body fat percentage	ukb-b-9285	rs12462975	19	30272202	A	G	0.0123462	0.00165332	0.32959	8.19974e-14	55.7639	454633
Body fat percentage	ukb-b-9286	rs6103254	20	41990761	C	T	-0.0147849	0.00232906	0.126684	2.19999e-10	40.2973	454633
Body fat percentage	ukb-b-9287	rs56218501	20	46365636	T	C	-0.0128916	0.00188796	0.211814	8.60003e-12	46.626	454633
Body fat percentage	ukb-b-9288	rs6021948	20	51100420	A	T	-0.0130773	0.0016559	0.32177	2.80027e-15	62.3689	454633
Body fat percentage	ukb-b-9289	rs6064113	20	53444487	C	T	-0.0105166	0.00185641	0.765465	1.5e-08	32.0925	454633
Body fat percentage	ukb-b-9290	rs843901	20	32904636	G	T	0.0194862	0.00316613	0.936414	7.49998e-10	37.8789	454633
Body fat percentage	ukb-b-9291	rs16996657	20	15816236	C	T	0.0140368	0.00231882	0.127757	1.40001e-09	36.6439	454633
Body fat percentage	ukb-b-9292	rs7020	20	25278600	A	G	0.0130676	0.00155587	0.437471	4.49987e-17	70.5416	454633
Body fat percentage	ukb-b-9293	rs112852122	20	47498117	A	G	-0.0164403	0.00215064	0.157829	2.09991e-14	58.4365	454633
Body fat percentage	ukb-b-9294	rs1056441	20	62370349	C	T	0.0120757	0.0016495	0.675301	2.49977e-13	53.5945	454633
Body fat percentage	ukb-b-9295	rs62218301	21	36741262	G	A	-0.0127956	0.00208683	0.166049	8.70001e-10	37.5965	454633
Body fat percentage	ukb-b-9296	rs394608	21	46581798	C	T	0.0123902	0.00155475	0.537747	1.59993e-15	63.509	454633
Body fat percentage	ukb-b-9297	rs17193211	21	38885506	T	C	-0.0180452	0.00314532	0.066803	9.59997e-09	32.915	454633
Body fat percentage	ukb-b-9298	rs1475860	21	18085482	C	G	0.00875321	0.00155205	0.505368	1.7e-08	31.807	454633
Body fat percentage	ukb-b-9299	rs74618095	21	40683196	C	T	0.0132675	0.00213178	0.157976	4.90004e-10	38.7341	454633
Body fat percentage	ukb-b-9300	rs12628603	22	38119213	A	G	-0.00959714	0.00159107	0.617054	1.6e-09	36.3836	454633
Body fat percentage	ukb-b-9301	rs4820323	22	38599767	G	C	-0.0169383	0.00156868	0.580958	3.50026e-27	116.593	454633
Body fat percentage	ukb-b-9302	rs11538	22	18220831	G	A	0.0121586	0.00204591	0.171838	2.80001e-09	35.3178	454633
Body fat percentage	ukb-b-9303	rs10854853	22	48874412	T	G	0.0104441	0.00155077	0.456784	1.59993e-11	45.3573	454633
Body mass index (BMI)	ukb-a-248	rs79113395	1	1590521	A	G	-0.0209147	0.00273235	0.265449	1.94626e-14	58.591	336107
Body mass index (BMI)	ukb-a-248	rs61826867	1	174377435	G	A	0.0251347	0.00384169	0.109772	6.05341e-11	42.8058	336107
Body mass index (BMI)	ukb-a-248	rs846546	1	210261609	T	A	-0.0146941	0.00243631	0.418217	1.62832e-09	36.3765	336107
Body mass index (BMI)	ukb-a-248	rs1127100	1	32193647	C	T	0.0164916	0.00252199	0.648239	6.19726e-11	42.7601	336107
Body mass index (BMI)	ukb-a-248	rs588660	1	96886604	A	G	0.0183012	0.00244095	0.585856	6.51778e-14	56.2136	336107
Body mass index (BMI)	ukb-a-248	rs17024393	1	110154688	C	T	0.0675077	0.00759831	0.0257993	6.44763e-19	78.9355	336107
Body mass index (BMI)	ukb-a-248	rs11264489	1	156480831	G	A	0.0140849	0.00250707	0.361994	1.93264e-08	31.5627	336107
Body mass index (BMI)	ukb-a-248	rs2678204	1	201800511	G	T	0.0280873	0.00253578	0.341813	1.65158e-28	122.687	336107
Body mass index (BMI)	ukb-a-248	rs17014332	1	209520450	C	T	0.0180292	0.00294421	0.210609	9.1582e-10	37.4986	336107
Body mass index (BMI)	ukb-a-248	rs12024554	1	19925759	T	C	-0.0162677	0.00282749	0.236905	8.75387e-09	33.1017	336107
Body mass index (BMI)	ukb-a-248	rs34361149	1	72750470	A	G	-0.0309935	0.00304511	0.19259	2.5038e-24	103.594	336107
Body mass index (BMI)	ukb-a-248	rs12049202	1	77967523	T	C	0.0218362	0.00300823	0.198651	3.91291e-13	52.6905	336107
Body mass index (BMI)	ukb-a-248	rs1342391	1	96285385	T	G	0.0158687	0.00256148	0.669963	5.82975e-10	38.3796	336107
Body mass index (BMI)	ukb-a-248	rs72697614	1	107514107	A	C	0.014951	0.00260626	0.320396	9.67008e-09	32.9083	336107
Body mass index (BMI)	ukb-a-248	rs539515	1	177889025	C	A	0.0474871	0.00295985	0.207529	6.64049e-58	257.402	336107
Body mass index (BMI)	ukb-a-248	rs12042959	1	243533273	G	A	-0.0205562	0.00342514	0.145777	1.95623e-09	36.0188	336107
Body mass index (BMI)	ukb-a-248	rs4648450	1	2723214	A	C	-0.0154374	0.00242211	0.466133	1.84982e-10	40.6219	336107
Body mass index (BMI)	ukb-a-248	rs12144626	1	47670525	C	T	-0.0172144	0.00244388	0.581821	1.87327e-12	49.6163	336107
Body mass index (BMI)	ukb-a-248	rs12140153	1	62579891	T	G	-0.0318248	0.00416782	0.0967607	2.24957e-14	58.306	336107
Body mass index (BMI)	ukb-a-248	rs11208779	1	66417145	C	G	0.0142615	0.00241395	0.531674	3.46689e-09	34.9039	336107
Body mass index (BMI)	ukb-a-248	rs113603865	1	39564930	T	C	0.0197498	0.00295729	0.212428	2.41991e-11	44.6003	336107
Body mass index (BMI)	ukb-a-248	rs241460	1	49782772	G	A	-0.0205388	0.00257525	0.68187	1.52265e-15	63.6079	336107
Body mass index (BMI)	ukb-a-248	rs7553158	1	75005238	A	G	-0.0174152	0.0024236	0.562389	6.70193e-13	51.6339	336107
Body mass index (BMI)	ukb-a-248	rs6687953	1	112293512	G	A	0.0158953	0.00246141	0.391351	1.06358e-10	41.7032	336107
Body mass index (BMI)	ukb-a-248	rs61813324	1	156049877	T	C	0.0279187	0.00356314	0.134883	4.68598e-15	61.3938	336107
Body mass index (BMI)	ukb-a-248	rs815163	1	190294726	C	T	-0.0182459	0.00241971	0.561603	4.69245e-14	56.8596	336107
Body mass index (BMI)	ukb-a-248	rs4474229	1	195037001	A	G	-0.0158775	0.00248334	0.372338	1.62233e-10	40.8782	336107
Body mass index (BMI)	ukb-a-248	rs12992672	2	632592	A	G	0.0507808	0.00318245	0.828635	2.69588e-57	254.61	336107
Body mass index (BMI)	ukb-a-248	rs2609181	2	6161899	C	G	-0.0161175	0.00268723	0.281859	2.00194e-09	35.9737	336107
Body mass index (BMI)	ukb-a-248	rs4671328	2	58935282	G	T	-0.0217722	0.00243483	0.552555	3.84238e-19	79.959	336107
Body mass index (BMI)	ukb-a-248	rs72820274	2	104412924	A	G	0.0160021	0.00243934	0.41876	5.3889e-11	43.0338	336107
Body mass index (BMI)	ukb-a-248	rs1064213	2	198950240	A	G	0.016189	0.00240561	0.476968	1.70294e-11	45.2887	336107
Body mass index (BMI)	ukb-a-248	rs4246657	2	229006134	T	C	0.0170056	0.00253421	0.340914	1.94357e-11	45.0297	336107
Body mass index (BMI)	ukb-a-248	rs10185199	2	40282202	A	G	-0.018708	0.00274904	0.27894	1.01018e-11	46.3119	336107
Body mass index (BMI)	ukb-a-248	rs35722922	2	47002226	G	A	-0.0164622	0.00247822	0.385007	3.08319e-11	44.1261	336107
Body mass index (BMI)	ukb-a-248	rs6705567	2	55320173	C	T	-0.0136224	0.00249537	0.3788	4.7895e-08	29.8014	336107
Body mass index (BMI)	ukb-a-248	rs6739755	2	59330227	G	A	-0.0209594	0.00246047	0.602976	1.62368e-17	72.5641	336107
Body mass index (BMI)	ukb-a-248	rs2861685	2	67837553	C	T	-0.017647	0.00243763	0.411371	4.51544e-13	52.409	336107
Body mass index (BMI)	ukb-a-248	rs778094	2	147903802	A	G	-0.0148535	0.00243672	0.577568	1.09089e-09	37.1575	336107
Body mass index (BMI)	ukb-a-248	rs56773984	2	220177285	T	A	-0.0179174	0.00323177	0.16742	2.95638e-08	30.7375	336107
Body mass index (BMI)	ukb-a-248	rs2384054	2	25156773	C	T	0.0350265	0.00240007	0.489674	3.17687e-48	212.983	336107
Body mass index (BMI)	ukb-a-248	rs80330591	2	159368720	A	G	-0.0213608	0.00339342	0.146844	3.08227e-10	39.6241	336107
Body mass index (BMI)	ukb-a-248	rs10803762	2	161105876	A	G	0.0154637	0.0025818	0.678865	2.10708e-09	35.8742	336107
Body mass index (BMI)	ukb-a-248	rs12477385	2	166144850	T	G	-0.0172504	0.00287583	0.2273	1.99444e-09	35.9809	336107
Body mass index (BMI)	ukb-a-248	rs12614861	2	175047184	T	G	0.0152338	0.00252179	0.34701	1.53455e-09	36.4921	336107
Body mass index (BMI)	ukb-a-248	rs4482463	2	205375909	A	C	-0.0340855	0.00454517	0.924181	6.4328e-14	56.2392	336107
Body mass index (BMI)	ukb-a-248	rs16846140	2	212292521	G	A	0.0161898	0.0025442	0.33821	1.97592e-10	40.493	336107
Body mass index (BMI)	ukb-a-248	rs62106258	2	417167	C	T	-0.0906926	0.0055919	0.0484669	3.92555e-59	263.042	336107
Body mass index (BMI)	ukb-a-248	rs935166	2	26949366	A	G	-0.0154943	0.00240282	0.506935	1.13209e-10	41.5816	336107
Body mass index (BMI)	ukb-a-248	rs12622280	2	79515954	G	T	-0.0187009	0.00330533	0.157075	1.5344e-08	32.0107	336107
Body mass index (BMI)	ukb-a-248	rs1446585	2	136407479	G	A	-0.0171122	0.00287668	0.228006	2.70695e-09	35.3858	336107
Body mass index (BMI)	ukb-a-248	rs35882248	2	230627955	T	C	0.0192316	0.00258946	0.314642	1.11455e-13	55.1585	336107
Body mass index (BMI)	ukb-a-248	rs7568228	2	236848488	C	G	-0.0139973	0.00240547	0.525574	5.92802e-09	33.8601	336107
Body mass index (BMI)	ukb-a-248	rs10187101	2	50742227	T	C	-0.0157126	0.00250464	0.359822	3.53688e-10	39.3555	336107
Body mass index (BMI)	ukb-a-248	rs62147189	2	86807853	G	T	-0.0170068	0.00251319	0.622	1.31704e-11	45.7925	336107
Body mass index (BMI)	ukb-a-248	rs6722241	2	100803778	C	T	-0.0201712	0.00271361	0.270908	1.06145e-13	55.2546	336107
Body mass index (BMI)	ukb-a-248	rs12479357	2	181570507	G	A	0.0178651	0.00249872	0.631081	8.71365e-13	51.1182	336107
Body mass index (BMI)	ukb-a-248	rs13427822	2	213414265	G	A	-0.0198988	0.00272868	0.272052	3.05e-13	53.18	336107
Body mass index (BMI)	ukb-a-248	rs75557510	3	84321469	G	A	-0.0377881	0.00510406	0.0614963	1.32923e-13	54.8124	336107
Body mass index (BMI)	ukb-a-248	rs9835772	3	85766025	T	A	0.0196505	0.00279963	0.242763	2.23975e-12	49.2658	336107
Body mass index (BMI)	ukb-a-248	rs752179	3	108024070	A	T	-0.0143713	0.00262077	0.301702	4.16994e-08	30.0701	336107
Body mass index (BMI)	ukb-a-248	rs1320903	3	131758077	A	G	0.022008	0.00258125	0.318441	1.51985e-17	72.6944	336107
Body mass index (BMI)	ukb-a-248	rs10865612	3	85868529	C	T	-0.0230841	0.00251075	0.354736	3.80189e-20	84.5316	336107
Body mass index (BMI)	ukb-a-248	rs62246314	3	9504099	A	G	0.0228001	0.00398064	0.101276	1.01852e-08	32.8071	336107
Body mass index (BMI)	ukb-a-248	rs13062093	3	35667057	G	T	0.01706	0.00249069	0.366444	7.42335e-12	46.9158	336107
Body mass index (BMI)	ukb-a-248	rs13076052	3	44456573	G	C	0.0160769	0.0027011	0.277037	2.65161e-09	35.4261	336107
Body mass index (BMI)	ukb-a-248	rs9843653	3	49920571	C	T	0.0317261	0.00240405	0.514555	9.3519e-40	174.159	336107
Body mass index (BMI)	ukb-a-248	rs17731998	3	82669493	T	C	0.0161585	0.00270303	0.269878	2.26235e-09	35.7355	336107
Body mass index (BMI)	ukb-a-248	rs1454687	3	94038085	G	C	-0.0225414	0.00240316	0.515055	6.64355e-21	87.9825	336107
Body mass index (BMI)	ukb-a-248	rs4687770	3	51755065	C	T	-0.019339	0.00353549	0.133375	4.50485e-08	29.9205	336107
Body mass index (BMI)	ukb-a-248	rs6780459	3	104624105	T	A	0.0163597	0.00276233	0.746681	3.17512e-09	35.0752	336107
Body mass index (BMI)	ukb-a-248	rs6789488	3	136146030	C	T	0.0200094	0.00277743	0.750784	5.8479e-13	51.9017	336107
Body mass index (BMI)	ukb-a-248	rs357501	3	153953440	A	G	0.0154044	0.00249087	0.377514	6.24396e-10	38.2461	336107
Body mass index (BMI)	ukb-a-248	rs6809307	3	156862041	T	C	0.0157072	0.00276033	0.25622	1.26885e-08	32.3799	336107
Body mass index (BMI)	ukb-a-248	rs2606228	3	183537759	C	A	-0.0155705	0.00253615	0.642769	8.29182e-10	37.6925	336107
Body mass index (BMI)	ukb-a-248	rs34373881	3	20432033	A	G	-0.0168863	0.00268678	0.278276	3.2836e-10	39.5007	336107
Body mass index (BMI)	ukb-a-248	rs9847186	3	25081857	A	G	-0.0142849	0.0024335	0.427737	4.35973e-09	34.4581	336107
Body mass index (BMI)	ukb-a-248	rs815715	3	61264084	G	C	-0.0163178	0.0024388	0.42637	2.22126e-11	44.7683	336107
Body mass index (BMI)	ukb-a-248	rs73144053	3	88085826	A	C	-0.0153557	0.00256046	0.329919	2.00914e-09	35.9669	336107
Body mass index (BMI)	ukb-a-248	rs28447555	3	107385668	T	C	0.0185076	0.00312798	0.180987	3.28632e-09	35.0084	336107
Body mass index (BMI)	ukb-a-248	rs60654199	3	141267295	A	C	0.0312664	0.00481001	0.0666476	8.02786e-11	42.2536	336107
Body mass index (BMI)	ukb-a-248	rs73169730	3	170734438	G	A	0.0194632	0.00268664	0.276291	4.35211e-13	52.4819	336107
Body mass index (BMI)	ukb-a-248	rs869400	3	185826740	G	T	0.0307255	0.00310717	0.815827	4.70111e-23	97.784	336107
Body mass index (BMI)	ukb-a-248	rs362307	4	3241845	T	C	0.0313537	0.00458157	0.0760278	7.74462e-12	46.8327	336107
Body mass index (BMI)	ukb-a-248	rs34811474	4	25408838	A	G	-0.0305977	0.00284335	0.231875	5.30396e-27	115.802	336107
Body mass index (BMI)	ukb-a-248	rs6831020	4	55500226	A	C	-0.0159366	0.00263095	0.295229	1.38538e-09	36.6916	336107
Body mass index (BMI)	ukb-a-248	rs750090	4	152931436	C	T	-0.0156336	0.00253473	0.356153	6.93426e-10	38.0412	336107
Body mass index (BMI)	ukb-a-248	rs35851183	4	80717182	G	A	0.0167614	0.00250852	0.357777	2.36429e-11	44.6463	336107
Body mass index (BMI)	ukb-a-248	rs13135092	4	103198082	G	A	0.0500549	0.00437445	0.0832342	2.59537e-30	130.932	336107
Body mass index (BMI)	ukb-a-248	rs1296328	4	137083193	C	A	-0.0189787	0.00243087	0.559914	5.85599e-15	60.955	336107
Body mass index (BMI)	ukb-a-248	rs66679256	4	18351898	T	C	0.0162973	0.00242165	0.446142	1.70098e-11	45.2907	336107
Body mass index (BMI)	ukb-a-248	rs11099020	4	130724902	T	C	-0.0153203	0.00251168	0.642739	1.06424e-09	37.2054	336107
Body mass index (BMI)	ukb-a-248	rs73213484	4	28489339	T	A	-0.0211952	0.00347384	0.139056	1.05264e-09	37.2268	336107
Body mass index (BMI)	ukb-a-248	rs17085463	4	65740387	A	G	-0.0148137	0.00259815	0.317007	1.1876e-08	32.5086	336107
Body mass index (BMI)	ukb-a-248	rs4261944	4	31003636	G	T	0.0154894	0.00250441	0.362956	6.22315e-10	38.2524	336107
Body mass index (BMI)	ukb-a-248	rs10938397	4	45182527	G	A	0.0289533	0.00242913	0.434075	9.54553e-33	142.067	336107
Body mass index (BMI)	ukb-a-248	rs2318543	4	67803263	G	A	-0.0194021	0.00292162	0.782495	3.1232e-11	44.1012	336107
Body mass index (BMI)	ukb-a-248	rs34236292	4	140786038	T	G	-0.0140997	0.002567	0.32772	3.96169e-08	30.1695	336107
Body mass index (BMI)	ukb-a-248	rs6536575	4	162091639	C	T	0.0140621	0.00240451	0.518496	4.97279e-09	34.2017	336107
Body mass index (BMI)	ukb-a-248	rs6861649	5	50864788	C	T	0.0143476	0.00246927	0.607485	6.23491e-09	33.7615	336107
Body mass index (BMI)	ukb-a-248	rs9291822	5	64076515	T	C	-0.0136148	0.00242583	0.515455	1.99669e-08	31.4994	336107
Body mass index (BMI)	ukb-a-248	rs7701777	5	27178172	G	T	-0.0170279	0.00266777	0.282759	1.74092e-10	40.7404	336107
Body mass index (BMI)	ukb-a-248	rs10805383	5	63034606	A	G	0.0169488	0.00240894	0.479558	1.98564e-12	49.5024	336107
Body mass index (BMI)	ukb-a-248	rs2307111	5	75003678	C	T	-0.0289516	0.00246183	0.393183	6.35038e-32	138.302	336107
Body mass index (BMI)	ukb-a-248	rs13174863	5	139080745	G	A	0.0249793	0.00340131	0.148208	2.0773e-13	53.9347	336107
Body mass index (BMI)	ukb-a-248	rs7719067	5	153538241	G	A	-0.0162027	0.00242599	0.573835	2.41268e-11	44.6064	336107
Body mass index (BMI)	ukb-a-248	rs7442885	5	87682877	G	C	-0.0254294	0.00295668	0.210104	7.95793e-18	73.9714	336107
Body mass index (BMI)	ukb-a-248	rs1919243	5	88778861	C	T	0.0138729	0.00243342	0.487067	1.19212e-08	32.5013	336107
Body mass index (BMI)	ukb-a-248	rs4502882	5	153093998	T	C	-0.0147181	0.0025291	0.656893	5.90786e-09	33.8666	336107
Body mass index (BMI)	ukb-a-248	rs7723426	5	43186097	C	T	0.0146685	0.00256587	0.675017	1.08653e-08	32.6815	336107
Body mass index (BMI)	ukb-a-248	rs286818	5	107433446	A	T	-0.0291454	0.00320417	0.170248	9.41456e-20	82.7387	336107
Body mass index (BMI)	ukb-a-248	rs1582931	5	122657199	A	G	-0.0148636	0.00242597	0.472057	8.97284e-10	37.5385	336107
Body mass index (BMI)	ukb-a-248	rs4921301	5	159984492	T	C	-0.0182238	0.0029841	0.209817	1.01653e-09	37.295	336107
Body mass index (BMI)	ukb-a-248	rs7707394	5	74472939	A	G	-0.0201883	0.00250698	0.354316	8.11708e-16	64.8482	336107
Body mass index (BMI)	ukb-a-248	rs1477290	5	87988934	C	T	0.0335389	0.00353705	0.135362	2.50553e-21	89.9115	336107
Body mass index (BMI)	ukb-a-248	rs11742930	5	105774098	T	C	0.0143076	0.00242869	0.566428	3.84034e-09	34.7048	336107
Body mass index (BMI)	ukb-a-248	rs3844598	5	140992235	G	A	0.0136986	0.00241006	0.528663	1.31735e-08	32.307	336107
Body mass index (BMI)	ukb-a-248	rs34774377	5	167001890	C	T	-0.0208434	0.00369099	0.120337	1.63313e-08	31.8898	336107
Body mass index (BMI)	ukb-a-248	rs245775	5	170532105	G	A	0.0203304	0.0027049	0.728826	5.65458e-14	56.4923	336107
Body mass index (BMI)	ukb-a-248	rs4467770	6	12086826	A	G	0.0156691	0.00271693	0.730668	8.0664e-09	33.2607	336107
Body mass index (BMI)	ukb-a-248	rs2814942	6	34644261	A	G	0.028824	0.00255433	0.328044	1.58672e-29	127.337	336107
Body mass index (BMI)	ukb-a-248	rs1327259	6	51177811	G	A	-0.0140026	0.00247527	0.38613	1.54184e-08	32.0016	336107
Body mass index (BMI)	ukb-a-248	rs7755574	6	153364643	T	G	0.0154959	0.00267437	0.281153	6.87068e-09	33.573	336107
Body mass index (BMI)	ukb-a-248	rs72892910	6	50816887	T	G	0.0401658	0.00320426	0.170442	4.88765e-36	157.129	336107
Body mass index (BMI)	ukb-a-248	rs9342196	6	90124635	T	C	0.0167326	0.00306601	0.189501	4.83359e-08	29.7838	336107
Body mass index (BMI)	ukb-a-248	rs28366156	6	31671498	C	T	-0.0290028	0.00355581	0.131356	3.46178e-16	66.5277	336107
Body mass index (BMI)	ukb-a-248	rs62407562	6	33530346	A	T	0.0170851	0.00270947	0.268967	2.87276e-10	39.7618	336107
Body mass index (BMI)	ukb-a-248	rs390192	6	83359135	G	A	-0.0154416	0.00242065	0.522445	1.78341e-10	40.6931	336107
Body mass index (BMI)	ukb-a-248	rs2253310	6	108888593	G	C	0.0172947	0.00248472	0.628085	3.39938e-12	48.4475	336107
Body mass index (BMI)	ukb-a-248	rs9402104	6	129410736	A	G	0.0139016	0.00245189	0.584134	1.43126e-08	32.146	336107
Body mass index (BMI)	ukb-a-248	rs34045288	6	40369081	T	C	0.0259978	0.00254511	0.335903	1.71672e-24	104.342	336107
Body mass index (BMI)	ukb-a-248	rs2474898	6	51769245	T	C	0.0146104	0.00252319	0.345803	7.02668e-09	33.5293	336107
Body mass index (BMI)	ukb-a-248	rs12662900	6	97757782	A	T	-0.0168585	0.002673	0.282225	2.84918e-10	39.7777	336107
Body mass index (BMI)	ukb-a-248	rs9688977	6	154336892	C	T	0.0239775	0.00340602	0.146486	1.9293e-12	49.558	336107
Body mass index (BMI)	ukb-a-248	rs11757278	6	13180454	C	T	-0.0157921	0.00260882	0.305848	1.42014e-09	36.643	336107
Body mass index (BMI)	ukb-a-248	rs75499503	6	26145217	T	C	-0.0197843	0.00294617	0.219955	1.88062e-11	45.0947	336107
Body mass index (BMI)	ukb-a-248	rs9267671	6	31880480	A	G	0.0323708	0.00504153	0.060402	1.35722e-10	41.227	336107
Body mass index (BMI)	ukb-a-248	rs9320823	6	98429337	C	T	0.0189398	0.00245759	0.601901	1.29509e-14	59.3925	336107
Body mass index (BMI)	ukb-a-248	rs9489620	6	119524516	C	G	0.0147961	0.00241654	0.548749	9.20216e-10	37.4892	336107
Body mass index (BMI)	ukb-a-248	rs36007635	6	163009335	A	G	-0.0200004	0.00348146	0.138403	9.20831e-09	33.0031	336107
Body mass index (BMI)	ukb-a-248	rs11761411	7	39303649	T	C	-0.0184757	0.00333986	0.154361	3.17081e-08	30.6017	336107
Body mass index (BMI)	ukb-a-248	rs17149254	7	76634463	C	T	-0.0238078	0.00311607	0.808564	2.1727e-14	58.3746	336107
Body mass index (BMI)	ukb-a-248	rs3843540	7	99126640	C	T	-0.0241729	0.00338227	0.148581	8.88996e-13	51.0788	336107
Body mass index (BMI)	ukb-a-248	rs9641499	7	112984493	A	C	-0.017102	0.00242262	0.434095	1.67649e-12	49.8337	336107
Body mass index (BMI)	ukb-a-248	rs56067609	7	133582465	T	A	-0.0193637	0.0035019	0.136594	3.21418e-08	30.5752	336107
Body mass index (BMI)	ukb-a-248	rs6950388	7	1270699	A	G	0.0172281	0.00297615	0.795004	7.09888e-09	33.5093	336107
Body mass index (BMI)	ukb-a-248	rs2056477	7	2079744	C	G	-0.0223189	0.00287637	0.22589	8.55658e-15	60.2083	336107
Body mass index (BMI)	ukb-a-248	rs2711111	7	24529055	G	A	-0.0147156	0.00245734	0.565043	2.12124e-09	35.8613	336107
Body mass index (BMI)	ukb-a-248	rs2192649	7	78126279	G	T	0.0136694	0.00241616	0.497183	1.53706e-08	32.0072	336107
Body mass index (BMI)	ukb-a-248	rs1840661	7	114352682	A	T	0.0137467	0.00244055	0.427512	1.77644e-08	31.7265	336107
Body mass index (BMI)	ukb-a-248	rs215634	7	32369148	G	A	-0.0147674	0.00247575	0.613873	2.45177e-09	35.5791	336107
Body mass index (BMI)	ukb-a-248	rs799449	7	44784697	T	C	0.019902	0.00242699	0.558481	2.40713e-16	67.2446	336107
Body mass index (BMI)	ukb-a-248	rs4718964	7	70038969	T	G	0.0145653	0.00244679	0.412194	2.63858e-09	35.4361	336107
Body mass index (BMI)	ukb-a-248	rs1805123	7	150645534	G	T	-0.0179911	0.00278844	0.246217	1.10527e-10	41.6287	336107
Body mass index (BMI)	ukb-a-248	rs73050254	7	3129614	A	G	0.0193216	0.00350204	0.136682	3.44628e-08	30.44	336107
Body mass index (BMI)	ukb-a-248	rs58862095	7	75081418	T	C	-0.0243799	0.00243968	0.419757	1.64702e-23	99.8615	336107
Body mass index (BMI)	ukb-a-248	rs39330	7	103449555	T	A	-0.0189262	0.00244136	0.426708	9.04899e-15	60.0984	336107
Body mass index (BMI)	ukb-a-248	rs2975693	8	10114474	C	T	0.0238256	0.0038753	0.109281	7.85236e-10	37.7987	336107
Body mass index (BMI)	ukb-a-248	rs12679106	8	73443198	T	G	-0.0220302	0.00266493	0.711341	1.38229e-16	68.3385	336107
Body mass index (BMI)	ukb-a-248	rs6601527	8	10665444	A	C	-0.0217383	0.00244545	0.587819	6.17874e-19	79.0194	336107
Body mass index (BMI)	ukb-a-248	rs2616192	8	20668624	T	G	0.0140763	0.00257234	0.67249	4.44877e-08	29.9447	336107
Body mass index (BMI)	ukb-a-248	rs59104534	8	25666169	T	C	0.0149782	0.00262903	0.301112	1.21862e-08	32.4585	336107
Body mass index (BMI)	ukb-a-248	rs2725371	8	30854033	G	A	-0.0180883	0.00262057	0.696308	5.12035e-12	47.6435	336107
Body mass index (BMI)	ukb-a-248	rs16932761	8	67202787	A	G	-0.0179735	0.00278158	0.251546	1.03729e-10	41.7525	336107
Body mass index (BMI)	ukb-a-248	rs78565420	8	85703065	T	C	0.0337314	0.00545431	0.0541861	6.24281e-10	38.2463	336107
Body mass index (BMI)	ukb-a-248	rs11782074	8	142617096	T	G	0.0144947	0.00250672	0.385641	7.3731e-09	33.4354	336107
Body mass index (BMI)	ukb-a-248	rs7006178	8	14252384	C	G	0.0155041	0.00265871	0.287875	5.50073e-09	34.0057	336107
Body mass index (BMI)	ukb-a-248	rs17342242	8	60828697	G	A	-0.016161	0.00286561	0.229795	1.70553e-08	31.8055	336107
Body mass index (BMI)	ukb-a-248	rs10100245	8	77226919	A	G	0.0206373	0.00242306	0.56644	1.64324e-17	72.54	336107
Body mass index (BMI)	ukb-a-248	rs112520079	8	95594425	G	T	0.0204582	0.00301413	0.198951	1.1434e-11	46.0692	336107
Body mass index (BMI)	ukb-a-248	rs17716502	8	116659731	T	C	-0.0222998	0.00298602	0.207243	8.15831e-14	55.772	336107
Body mass index (BMI)	ukb-a-248	rs16916303	9	30823761	G	A	-0.020719	0.00373905	0.119234	3.00538e-08	30.7054	336107
Body mass index (BMI)	ukb-a-248	rs17058884	9	71527774	G	T	-0.0318261	0.00580849	0.0450046	4.27464e-08	30.0221	336107
Body mass index (BMI)	ukb-a-248	rs62543438	9	73896870	C	G	-0.014801	0.00270013	0.271966	4.21813e-08	30.0478	336107
Body mass index (BMI)	ukb-a-248	rs2398861	9	96430747	G	A	0.0220894	0.0027614	0.256599	1.25458e-15	63.9896	336107
Body mass index (BMI)	ukb-a-248	rs7852189	9	103121547	G	A	0.0165539	0.00258881	0.311364	1.61369e-10	40.8884	336107
Body mass index (BMI)	ukb-a-248	rs2135745	9	109150784	G	C	-0.016838	0.00280126	0.753229	1.84723e-09	36.1305	336107
Body mass index (BMI)	ukb-a-248	rs3861879	9	129464856	G	A	0.0137348	0.00243136	0.43683	1.61503e-08	31.9114	336107
Body mass index (BMI)	ukb-a-248	rs11515071	9	15855545	T	C	-0.0228095	0.00250575	0.365135	8.84301e-20	82.8621	336107
Body mass index (BMI)	ukb-a-248	rs1412239	9	28425515	G	C	0.0239207	0.00256268	0.324541	1.02329e-20	87.1283	336107
Body mass index (BMI)	ukb-a-248	rs1411432	9	16728532	C	A	0.0249455	0.00310861	0.183895	1.02164e-15	64.395	336107
Body mass index (BMI)	ukb-a-248	rs10465231	9	92183413	T	C	0.0171399	0.00242726	0.5494	1.6512e-12	49.8636	336107
Body mass index (BMI)	ukb-a-248	rs2482704	9	94182363	T	G	-0.0138253	0.00243157	0.423422	1.30335e-08	32.3278	336107
Body mass index (BMI)	ukb-a-248	rs7030732	9	124630006	A	C	-0.0151605	0.00245902	0.607889	7.0445e-10	38.0104	336107
Body mass index (BMI)	ukb-a-248	rs11012732	10	21830104	G	A	0.0238495	0.00255513	0.331106	1.02565e-20	87.1229	336107
Body mass index (BMI)	ukb-a-248	rs71495049	10	34014435	A	G	0.0265499	0.00432971	0.0840305	8.6862e-10	37.6018	336107
Body mass index (BMI)	ukb-a-248	rs4595495	10	53673286	G	A	0.0137384	0.0024356	0.422607	1.69555e-08	31.8171	336107
Body mass index (BMI)	ukb-a-248	rs10788493	10	88104837	T	C	0.0136921	0.00241992	0.45676	1.53211e-08	32.0139	336107
Body mass index (BMI)	ukb-a-248	rs10995427	10	64842838	A	G	-0.0165308	0.00251566	0.360827	5.00035e-11	43.1801	336107
Body mass index (BMI)	ukb-a-248	rs2439823	10	99778226	G	A	0.0216364	0.00241939	0.547705	3.80803e-19	79.9757	336107
Body mass index (BMI)	ukb-a-248	rs61871615	10	102487140	T	C	-0.0280254	0.0043732	0.0905228	1.47221e-10	41.0681	336107
Body mass index (BMI)	ukb-a-248	rs10749233	10	118777998	C	G	-0.0189641	0.00284774	0.75947	2.75423e-11	44.347	336107
Body mass index (BMI)	ukb-a-248	rs67609008	10	126640936	C	T	0.0146011	0.00267444	0.283597	4.77859e-08	29.8061	336107
Body mass index (BMI)	ukb-a-248	rs2450445	10	93038530	A	G	-0.0153656	0.00256262	0.323973	2.02372e-09	35.9526	336107
Body mass index (BMI)	ukb-a-248	rs845084	10	125220036	A	G	0.02034	0.0027569	0.257551	1.6125e-13	54.4327	336107
Body mass index (BMI)	ukb-a-248	rs946185	10	76423739	G	A	-0.0146913	0.00246179	0.593276	2.40813e-09	35.6138	336107
Body mass index (BMI)	ukb-a-248	rs2035806	10	133984916	A	G	-0.0166309	0.00242835	0.566354	7.46793e-12	46.9039	336107
Body mass index (BMI)	ukb-a-248	rs7094644	10	16773864	A	G	0.0152821	0.0026106	0.674176	4.80751e-09	34.2677	336107
Body mass index (BMI)	ukb-a-248	rs17399739	10	87490850	G	A	0.026237	0.00472237	0.0695257	2.76389e-08	30.868	336107
Body mass index (BMI)	ukb-a-248	rs7952102	11	892089	C	T	-0.0152263	0.00246547	0.387339	6.58901e-10	38.1408	336107
Body mass index (BMI)	ukb-a-248	rs4929923	11	8639200	C	T	0.0173844	0.00251068	0.647328	4.39339e-12	47.9443	336107
Body mass index (BMI)	ukb-a-248	rs7941828	11	30430331	T	C	-0.0156019	0.00249966	0.360093	4.33691e-10	38.9577	336107
Body mass index (BMI)	ukb-a-248	rs2450254	11	69449784	T	A	-0.0140667	0.00244305	0.415003	8.52747e-09	33.1528	336107
Body mass index (BMI)	ukb-a-248	rs35483388	11	122545146	T	C	0.0140802	0.00248601	0.379617	1.48218e-08	32.0783	336107
Body mass index (BMI)	ukb-a-248	rs7116641	11	43696917	G	T	0.0244218	0.00258645	0.316797	3.67282e-21	89.1553	336107
Body mass index (BMI)	ukb-a-248	rs7124681	11	47529947	A	C	0.0267462	0.00243997	0.408057	5.90201e-28	120.159	336107
Body mass index (BMI)	ukb-a-248	rs550974	11	118937106	T	A	0.0158904	0.00244811	0.404297	8.54673e-11	42.1316	336107
Body mass index (BMI)	ukb-a-248	rs11223641	11	133820022	C	T	-0.0191007	0.00343166	0.144615	2.60819e-08	30.9806	336107
Body mass index (BMI)	ukb-a-248	rs35025195	11	134522597	A	G	-0.0230476	0.00323009	0.166132	9.67832e-13	50.9122	336107
Body mass index (BMI)	ukb-a-248	rs6265	11	27679916	T	C	-0.0402275	0.00306191	0.189726	2.03798e-39	172.608	336107
Body mass index (BMI)	ukb-a-248	rs487662	11	64481880	A	G	0.0154374	0.00278969	0.753235	3.13711e-08	30.6222	336107
Body mass index (BMI)	ukb-a-248	rs10898330	11	84630335	T	C	-0.0142865	0.00241661	0.525392	3.38704e-09	34.9493	336107
Body mass index (BMI)	ukb-a-248	rs7933085	11	130796248	G	A	0.0157387	0.00241521	0.509195	7.2061e-11	42.4647	336107
Body mass index (BMI)	ukb-a-248	rs4757144	11	13331226	A	G	0.016524	0.00244585	0.593047	1.42135e-11	45.6426	336107
Body mass index (BMI)	ukb-a-248	rs2234458	11	65639374	T	C	-0.020641	0.002496	0.639151	1.34865e-16	68.3868	336107
Body mass index (BMI)	ukb-a-248	rs491711	11	28742220	C	A	-0.0158403	0.00260937	0.310988	1.27623e-09	36.8515	336107
Body mass index (BMI)	ukb-a-248	rs61903695	11	89922417	G	A	0.0163585	0.00275201	0.255999	2.78061e-09	35.3335	336107
Body mass index (BMI)	ukb-a-248	rs3802858	11	115078492	C	T	-0.0164713	0.00243005	0.427488	1.21899e-11	45.9436	336107
Body mass index (BMI)	ukb-a-248	rs704061	12	89771903	C	T	0.0158698	0.0024138	0.452703	4.88427e-11	43.2255	336107
Body mass index (BMI)	ukb-a-248	rs3897102	12	123492112	T	C	0.0147261	0.00245956	0.412248	2.13604e-09	35.8476	336107
Body mass index (BMI)	ukb-a-248	rs2470392	12	2155430	C	T	0.0145453	0.00265977	0.287428	4.53858e-08	29.9059	336107
Body mass index (BMI)	ukb-a-248	rs1458156	12	41887940	T	C	0.0137851	0.0024053	0.488264	9.98504e-09	32.8459	336107
Body mass index (BMI)	ukb-a-248	rs7138383	12	103724090	A	G	-0.0213808	0.0027649	0.253485	1.05366e-14	59.7983	336107
Body mass index (BMI)	ukb-a-248	rs55938344	12	108310327	C	A	-0.0168213	0.00281823	0.242702	2.39354e-09	35.6259	336107
Body mass index (BMI)	ukb-a-248	rs55726687	12	991306	A	G	0.0238631	0.00294249	0.211138	5.08628e-16	65.7694	336107
Body mass index (BMI)	ukb-a-248	rs1901241	12	97941390	G	A	0.0192919	0.00329019	0.160137	4.5368e-09	34.3802	336107
Body mass index (BMI)	ukb-a-248	rs147730268	12	123024476	T	G	-0.0361121	0.00432936	0.0905299	7.38074e-17	69.5758	336107
Body mass index (BMI)	ukb-a-248	rs7132908	12	50263148	A	G	0.0285337	0.0024723	0.38392	8.2699e-31	133.203	336107
Body mass index (BMI)	ukb-a-248	rs2292238	12	56493822	C	A	-0.0176981	0.00244772	0.408667	4.82503e-13	52.2793	336107
Body mass index (BMI)	ukb-a-248	rs7992832	13	28013501	T	C	-0.0175556	0.00269236	0.276544	7.01778e-11	42.5172	336107
Body mass index (BMI)	ukb-a-248	rs7321331	13	31015138	A	G	0.0175546	0.00275513	0.741132	1.8731e-10	40.5973	336107
Body mass index (BMI)	ukb-a-248	rs9527906	13	59403551	A	G	-0.0161813	0.0028336	0.762395	1.12728e-08	32.6099	336107
Body mass index (BMI)	ukb-a-248	rs35193668	13	33092929	T	C	-0.0166761	0.00249998	0.361915	2.55329e-11	44.4955	336107
Body mass index (BMI)	ukb-a-248	rs2121058	13	58627256	C	T	-0.0238147	0.00286076	0.228644	8.4918e-17	69.2991	336107
Body mass index (BMI)	ukb-a-248	rs1949204	13	65475834	G	T	0.0166526	0.00281935	0.761765	3.49712e-09	34.8872	336107
Body mass index (BMI)	ukb-a-248	rs1441264	13	79580919	A	G	0.0206382	0.00249668	0.591866	1.38708e-16	68.331	336107
Body mass index (BMI)	ukb-a-248	rs525101	13	111969728	C	T	0.0164956	0.00249029	0.371963	3.50106e-11	43.8769	336107
Body mass index (BMI)	ukb-a-248	rs9536449	13	54096588	G	C	-0.0136401	0.00243902	0.42978	2.24073e-08	31.2755	336107
Body mass index (BMI)	ukb-a-248	rs61969510	13	86484025	C	T	0.0155328	0.00269504	0.284412	8.24689e-09	33.2177	336107
Body mass index (BMI)	ukb-a-248	rs12877270	13	97047020	A	G	0.0169078	0.00243897	0.43845	4.14668e-12	48.0575	336107
Body mass index (BMI)	ukb-a-248	rs7331420	13	99236471	A	G	-0.0147324	0.00267011	0.284027	3.44017e-08	30.4431	336107
Body mass index (BMI)	ukb-a-248	rs9515455	13	112239671	A	G	0.0179637	0.00244962	0.416606	2.25113e-13	53.7767	336107
Body mass index (BMI)	ukb-a-248	rs3803286	14	103246470	G	A	-0.0207912	0.00254468	0.666379	3.08248e-16	66.7564	336107
Body mass index (BMI)	ukb-a-248	rs12885458	14	47303114	G	T	-0.0156111	0.00240414	0.509982	8.4004e-11	42.1646	336107
Body mass index (BMI)	ukb-a-248	rs7141420	14	79899454	T	C	0.0208148	0.00241922	0.514078	7.73749e-18	74.0276	336107
Body mass index (BMI)	ukb-a-248	rs1286138	14	91485445	G	T	0.0180512	0.00256405	0.673439	1.92442e-12	49.5632	336107
Body mass index (BMI)	ukb-a-248	rs12881629	14	101146413	G	A	0.0239675	0.00436626	0.0821459	4.03915e-08	30.1319	336107
Body mass index (BMI)	ukb-a-248	rs8015400	14	25930988	A	C	0.0210882	0.0025723	0.678151	2.4485e-16	67.2103	336107
Body mass index (BMI)	ukb-a-248	rs3759584	14	103990799	C	T	-0.0165842	0.00251394	0.361958	4.20436e-11	43.519	336107
Body mass index (BMI)	ukb-a-248	rs10144067	14	93885198	T	C	0.0198379	0.00246257	0.59159	7.92319e-16	64.8954	336107
Body mass index (BMI)	ukb-a-248	rs6575340	14	94023972	A	G	0.0228776	0.00250397	0.637416	6.48336e-20	83.4762	336107
Body mass index (BMI)	ukb-a-248	rs217672	14	62361021	C	A	0.0158661	0.00270563	0.272013	4.51991e-09	34.3877	336107
Body mass index (BMI)	ukb-a-248	rs55689274	15	47758909	A	G	-0.0148341	0.00266266	0.285711	2.53244e-08	31.0378	336107
Body mass index (BMI)	ukb-a-248	rs4777541	15	73082240	T	C	0.0196505	0.00284642	0.765041	5.07925e-12	47.6595	336107
Body mass index (BMI)	ukb-a-248	rs117632017	15	52260107	A	G	0.0363818	0.00644665	0.0391416	1.66748e-08	31.8493	336107
Body mass index (BMI)	ukb-a-248	rs4776970	15	68080886	T	A	-0.0254626	0.00250512	0.35707	2.88669e-24	103.311	336107
Body mass index (BMI)	ukb-a-248	rs56803094	15	99222509	G	A	-0.0188821	0.00287406	0.227111	5.04429e-11	43.1627	336107
Body mass index (BMI)	ukb-a-248	rs113182412	15	66503584	A	G	-0.0193709	0.00328432	0.165919	3.68256e-09	34.7863	336107
Body mass index (BMI)	ukb-a-248	rs7163362	15	75398399	A	T	0.0132229	0.00241122	0.482249	4.16361e-08	30.0732	336107
Body mass index (BMI)	ukb-a-248	rs4778918	15	79434040	C	T	-0.0151991	0.0024318	0.422703	4.10639e-10	39.0643	336107
Body mass index (BMI)	ukb-a-248	rs7498044	15	92573639	A	G	-0.0176487	0.00293198	0.218661	1.75263e-09	36.2329	336107
Body mass index (BMI)	ukb-a-248	rs7183417	15	46586088	T	C	0.0149003	0.0024276	0.432569	8.37356e-10	37.6735	336107
Body mass index (BMI)	ukb-a-248	rs11856579	15	78012688	A	G	-0.0197908	0.00271147	0.268192	2.90737e-13	53.2742	336107
Body mass index (BMI)	ukb-a-248	rs2046002	15	95272235	C	T	-0.014571	0.00250777	0.639044	6.24094e-09	33.7601	336107
Body mass index (BMI)	ukb-a-248	rs879620	16	4015729	T	C	0.0256124	0.00247819	0.615276	4.9306e-25	106.815	336107
Body mass index (BMI)	ukb-a-248	rs11642015	16	53802494	T	C	0.0723688	0.00244736	0.40236	6.39735e-192	874.394	336107
Body mass index (BMI)	ukb-a-248	rs35626515	16	28649651	A	C	0.0265699	0.00244547	0.407965	1.71159e-27	118.047	336107
Body mass index (BMI)	ukb-a-248	rs4402589	16	29954654	G	T	0.0291524	0.00241668	0.55278	1.68345e-33	145.516	336107
Body mass index (BMI)	ukb-a-248	rs756717	16	72996162	A	G	-0.0146721	0.00248166	0.398859	3.37894e-09	34.9543	336107
Body mass index (BMI)	ukb-a-248	rs7201895	16	407723	A	G	-0.017337	0.00252451	0.355984	6.54485e-12	47.1622	336107
Body mass index (BMI)	ukb-a-248	rs7189149	16	69144151	G	C	0.0213468	0.00360796	0.127107	3.29041e-09	35.006	336107
Body mass index (BMI)	ukb-a-248	rs7195386	16	24578458	C	T	-0.0158814	0.00240747	0.506441	4.2092e-11	43.5167	336107
Body mass index (BMI)	ukb-a-248	rs2962082	16	62816628	A	G	-0.0135377	0.00240754	0.482549	1.87785e-08	31.6186	336107
Body mass index (BMI)	ukb-a-248	rs862320	16	69651866	T	C	-0.0228157	0.0024463	0.410152	1.09926e-20	86.9858	336107
Body mass index (BMI)	ukb-a-248	rs11078883	17	2138828	G	C	0.0156785	0.00253224	0.34744	5.96417e-10	38.3353	336107
Body mass index (BMI)	ukb-a-248	rs7774	17	4801163	A	C	0.0166342	0.00261526	0.309138	2.01442e-10	40.4552	336107
Body mass index (BMI)	ukb-a-248	rs8078135	17	21268583	T	C	-0.0194999	0.00241182	0.488467	6.23017e-16	65.3695	336107
Body mass index (BMI)	ukb-a-248	rs4790841	17	1835482	T	C	-0.0295249	0.00332942	0.154867	7.49204e-19	78.6393	336107
Body mass index (BMI)	ukb-a-248	rs56161855	17	46288649	T	A	0.0229722	0.00354917	0.132008	9.64717e-11	41.894	336107
Body mass index (BMI)	ukb-a-248	rs11150745	17	78757626	G	A	-0.0209841	0.00257946	0.319489	4.13048e-16	66.1794	336107
Body mass index (BMI)	ukb-a-248	rs34966008	17	34919623	T	C	-0.0199158	0.00244306	0.408148	3.59253e-16	66.4549	336107
Body mass index (BMI)	ukb-a-248	rs11650012	17	52927879	A	T	0.018609	0.00321826	0.169618	7.37497e-09	33.4352	336107
Body mass index (BMI)	ukb-a-248	rs7218014	17	65832016	C	T	0.0206989	0.00302709	0.196595	8.05193e-12	46.7567	336107
Body mass index (BMI)	ukb-a-248	rs11655587	17	47140794	T	C	-0.0196375	0.00251089	0.359868	5.25775e-15	61.167	336107
Body mass index (BMI)	ukb-a-248	rs60764613	18	1839911	T	G	0.023587	0.00342645	0.144857	5.83714e-12	47.3867	336107
Body mass index (BMI)	ukb-a-248	rs2155869	18	13199302	C	T	-0.0184462	0.00311144	0.819163	3.06034e-09	35.1472	336107
Body mass index (BMI)	ukb-a-248	rs16975459	18	39548277	C	A	0.0239721	0.00368583	0.121305	7.83971e-11	42.3001	336107
Body mass index (BMI)	ukb-a-248	rs1941706	18	31223776	G	A	0.0139405	0.00241073	0.463511	7.35783e-09	33.4395	336107
Body mass index (BMI)	ukb-a-248	rs8087074	18	45923482	T	G	0.0170074	0.00274757	0.261119	6.02449e-10	38.3158	336107
Body mass index (BMI)	ukb-a-248	rs1788808	18	21090023	G	A	-0.0183135	0.0024054	0.497341	2.67485e-14	57.9653	336107
Body mass index (BMI)	ukb-a-248	rs66922415	18	57848651	G	A	0.0520958	0.00283196	0.234362	1.54953e-75	338.401	336107
Body mass index (BMI)	ukb-a-248	rs57636386	18	58048295	C	T	-0.0427651	0.00435306	0.0834151	8.92483e-23	96.5139	336107
Body mass index (BMI)	ukb-a-248	rs11666480	19	1856554	G	C	0.0185076	0.00241942	0.536833	2.02162e-14	58.5164	336107
Body mass index (BMI)	ukb-a-248	rs10404726	19	18834514	T	C	-0.0198595	0.0024074	0.466784	1.59845e-16	68.0519	336107
Body mass index (BMI)	ukb-a-248	rs56212061	19	19394640	T	C	-0.0211123	0.00337336	0.149969	3.89054e-10	39.1693	336107
Body mass index (BMI)	ukb-a-248	rs3810291	19	47569003	A	G	0.029685	0.00256755	0.677478	6.53732e-31	133.671	336107
Body mass index (BMI)	ukb-a-248	rs273505	19	18217147	C	T	0.0188626	0.00243413	0.419906	9.27257e-15	60.0504	336107
Body mass index (BMI)	ukb-a-248	rs113230003	19	18460956	A	G	-0.0197805	0.00275909	0.260185	7.55788e-13	51.3976	336107
Body mass index (BMI)	ukb-a-248	rs72976986	19	4050424	A	G	-0.0240493	0.00308786	0.191187	6.80769e-15	60.6582	336107
Body mass index (BMI)	ukb-a-248	rs11084554	19	31019807	A	G	-0.021578	0.0033044	0.156586	6.58415e-11	42.642	336107
Body mass index (BMI)	ukb-a-248	rs112693590	19	46274553	A	G	-0.0329198	0.00567991	0.0497066	6.80472e-09	33.5917	336107
Body mass index (BMI)	ukb-a-248	rs12977259	19	1951123	G	A	0.0186259	0.00316073	0.821338	3.79778e-09	34.7264	336107
Body mass index (BMI)	ukb-a-248	rs111640872	19	30290357	C	G	0.0206225	0.00255895	0.331076	7.71969e-16	64.947	336107
Body mass index (BMI)	ukb-a-248	rs34095326	19	45395844	A	G	-0.0244429	0.00379235	0.114134	1.15515e-10	41.5421	336107
Body mass index (BMI)	ukb-a-248	rs55886426	20	62567684	G	C	-0.031643	0.00551914	0.0554317	9.85712e-09	32.871	336107
Body mass index (BMI)	ukb-a-248	rs6050446	20	25195509	G	A	0.0420771	0.0067598	0.966803	4.83315e-10	38.7457	336107
Body mass index (BMI)	ukb-a-248	rs1884897	20	6612832	G	A	0.0213286	0.00249224	0.628254	1.15319e-17	73.2394	336107
Body mass index (BMI)	ukb-a-248	rs2425857	20	44914134	G	A	-0.0135947	0.00241624	0.554635	1.84183e-08	31.6562	336107
Body mass index (BMI)	ukb-a-248	rs4911382	20	32553095	T	C	0.015559	0.00244287	0.584238	1.90349e-10	40.566	336107
Body mass index (BMI)	ukb-a-248	rs67844506	20	51103807	G	A	-0.0259162	0.0031086	0.183242	7.65068e-17	69.5045	336107
Body mass index (BMI)	ukb-a-248	rs8134638	21	40644170	C	T	0.0151694	0.00248078	0.375763	9.68077e-10	37.3904	336107
Body mass index (BMI)	ukb-a-248	rs13047416	21	40309436	G	C	-0.0136395	0.00248865	0.375427	4.23945e-08	30.0379	336107
Body mass index (BMI)	ukb-a-248	rs76040172	21	46488959	A	G	-0.0407564	0.00530826	0.0544397	1.62144e-14	58.9505	336107
Body mass index (BMI)	ukb-a-248	rs28489620	22	41804716	A	G	-0.0147327	0.0026634	0.290982	3.1768e-08	30.5979	336107
Body mass index (BMI)	ukb-a-248	rs5995843	22	40697377	G	A	-0.0174411	0.00251927	0.348993	4.42792e-12	47.929	336107
Waist-to-hip ratio	ieu-a-73	rs1011731		172346548	A	G	-0.019	0.0033	0.5417	1.09999e-08	33.1497	212094
Waist-to-hip ratio	ieu-a-73	rs1563355	1	219653101	C	T	0.031	0.0044	0.6864	1.69981e-12	49.6384	144590
Waist-to-hip ratio	ieu-a-73	rs2765539	1	119549418	T	C	0.027	0.0038	0.7083	1.10002e-12	50.4848	212176
Waist-to-hip ratio	ieu-a-73	rs929641	2	58792377	G	A	-0.02	0.0033	0.3833	4.20001e-09	36.7309	212102
Waist-to-hip ratio	ieu-a-73	rs1128249	2	165528624	T	G	-0.021	0.0034	0.4417	1.6e-09	38.1488	211920
Waist-to-hip ratio	ieu-a-73	rs1569135	2	188115398	G	A	-0.024	0.0033	0.4667	1e-12	52.8926	212086
Waist-to-hip ratio	ieu-a-73	rs2972164	3	12334416	C	T	0.019	0.0033	0.5	2.39999e-08	33.1497	212109
Waist-to-hip ratio	ieu-a-73	rs17451107	3	156797609	C	T	-0.023	0.0035	0.375	3.50026e-11	43.1837	211586
Waist-to-hip ratio	ieu-a-73	rs9860730	3	64701146	G	A	-0.023	0.0036	0.2333	2.80001e-10	40.8179	212062
Waist-to-hip ratio	ieu-a-73	rs459193	5	55806751	G	A	-0.026	0.0038	0.7833	6.00067e-12	46.8144	212101
Waist-to-hip ratio	ieu-a-73	rs4715213	6	50911091	T	C	0.024	0.0044	0.1	4e-08	29.7521	212199
Waist-to-hip ratio	ieu-a-73	rs9491696	6	127452639	G	C	0.038	0.0033	0.525	4.90004e-30	132.599	211988
Waist-to-hip ratio	ieu-a-73	rs998584	6	43757896	A	C	0.029	0.0037	0.475	5.00035e-15	61.4317	193299
Waist-to-hip ratio	ieu-a-73	rs1294421	6	6743149	G	T	0.025	0.0034	0.6	6.89922e-14	54.0657	212054
Waist-to-hip ratio	ieu-a-73	rs10245353	7	25858614	A	C	0.027	0.0042	0.1833	1.6e-10	41.3265	212151
Waist-to-hip ratio	ieu-a-73	rs12549058	8	72492238	G	T	0.04	0.0064	0.0583	3.2e-10	39.0625	212028
Waist-to-hip ratio	ieu-a-73	rs4929927	11	8658485	G	A	0.02	0.0034	0.725	7.59994e-09	34.6021	212152
Waist-to-hip ratio	ieu-a-73	rs10783615	12	54349773	A	G	-0.035	0.0049	0.8667	7.00003e-13	51.0204	212143
Waist-to-hip ratio	ieu-a-73	rs11048470	12	26487283	T	G	0.025	0.0037	0.2333	6.29941e-12	45.6538	212159
Waist-to-hip ratio	ieu-a-73	rs1316952	12	124399550	C	T	-0.028	0.0049	0.1167	7.29995e-09	32.6531	212175
Waist-to-hip ratio	ieu-a-73	rs17109256	14	79939993	A	G	0.023	0.0041	0.275	2.99999e-08	31.4694	208422
Waist-to-hip ratio	ieu-a-73	rs1440372	15	67033151	C	T	0.021	0.0037	0.7417	7.59994e-09	32.2133	210387
Waist-to-hip ratio	ieu-a-73	rs1121980	16	53809247	A	G	0.043	0.0033	0.475	1.29987e-38	169.789	211970
Waist-to-hip ratio	ieu-a-73	rs4640244	17	21284223	G	A	0.021	0.0037	0.375	3.09999e-08	32.2133	198799
Waist-to-hip ratio	ieu-a-73	rs11663816	18	57876227	C	T	0.025	0.0038	0.3167	2.70023e-11	43.2825	212104
Waist-to-hip ratio	ieu-a-73	rs2287019	19	46202172	T	C	-0.026	0.0045	0.15	4.30002e-09	33.3827	199713
Waist-to-hip ratio	ieu-a-73	rs3786897	19	33893008	G	A	0.022	0.0034	0.4083	4.00037e-11	41.8685	212009
Waist-to-hip ratio	ieu-a-73	rs16996700	20	50981945	C	T	-0.021	0.0037	0.3	1.6e-08	32.2133	212159
Waist-to-hip ratio	ieu-a-73	rs2179129	22	29450923	G	A	-0.021	0.0034	0.45	1.2e-09	38.1488	212181
Visceral adipose tissue volume	ebi-a-GCST90016671	rs157845	5	55796639	C	T	-0.0488353	0.00754263	0.744688	9.49948e-11	41.9201	32860
Visceral adipose tissue volume	ebi-a-GCST90016671	rs73221948	8	25464670	T	G	-0.0502029	0.00752515	0.293261	2.49977e-11	44.5069	32860
Visceral adipose tissue volume	ebi-a-GCST90016671	rs62048402	16	53803223	A	G	0.0374094	0.00674831	0.399483	2.99999e-08	30.7306	32860
Visceral adipose tissue volume	ebi-a-GCST90016671	rs11666808	19	18383506	C	T	-0.0377322	0.00684322	0.627815	3.50002e-08	30.4021	32860
Visceral adipose tissue volume	ebi-a-GCST90016671	rs153701	19	34003255	C	T	-0.0427213	0.00665852	0.547645	1.40001e-10	41.1655	32860
BMI (Asian population)	BMI: Body mass index	rs822025	1	155748832	C	T	-0.0250365	0.00380191	NA	4.5e-11	43.3654	163853
BMI (Asian population)	BMI: Body mass index	rs633715	1	177852580	T	C	-0.044864	0.00379538	NA	3.1e-32	139.729	163853
BMI (Asian population)	BMI: Body mass index	rs1899444	1	190277483	G	A	0.020684	0.00330367	NA	3.8e-10	39.1991	163853
BMI (Asian population)	BMI: Body mass index	rs118063885	2	91076	C	T	0.0300991	0.00497433	NA	1.4e-09	36.6132	163853
BMI (Asian population)	BMI: Body mass index	rs7576635	2	625057	C	T	-0.0503323	0.00538369	NA	8.8e-21	87.4044	163853
BMI (Asian population)	BMI: Body mass index	rs12613488	2	15433328	G	T	0.0218276	0.00346146	NA	2.9e-10	39.7643	163853
BMI (Asian population)	BMI: Body mass index	rs6749422	2	25150011	C	G	-0.0229913	0.00324521	NA	1.4e-12	50.1928	163853
BMI (Asian population)	BMI: Body mass index	rs13419498	2	37559743	G	A	-0.0194264	0.00317504	NA	9.4e-10	37.4357	163853
BMI (Asian population)	BMI: Body mass index	rs113029984	2	37611761	T	G	-0.0213151	0.00386686	NA	3.5e-08	30.3849	163853
BMI (Asian population)	BMI: Body mass index	rs11892759	2	54170339	A	G	0.0987762	0.0150253	NA	4.9e-11	43.2174	163853
BMI (Asian population)	BMI: Body mass index	rs2058625	2	58984125	A	T	0.0252789	0.00354473	NA	9.9e-13	50.8569	163853
BMI (Asian population)	BMI: Body mass index	rs13019219	2	142622739	T	C	-0.0190955	0.00327938	NA	5.8e-09	33.9062	163853
BMI (Asian population)	BMI: Body mass index	rs76179989	2	169103999	T	G	-0.025231	0.00374941	NA	1.7e-11	45.2838	163853
BMI (Asian population)	BMI: Body mass index	rs1528450	2	181517642	T	C	-0.0203493	0.00356259	NA	1.1e-08	32.6263	163853
BMI (Asian population)	BMI: Body mass index	rs4549082	2	198944654	T	C	-0.0199099	0.00356461	NA	2.3e-08	31.1971	163853
BMI (Asian population)	BMI: Body mass index	rs7617994	3	19522955	A	G	0.0205897	0.00372867	NA	3.4e-08	30.4924	163853
BMI (Asian population)	BMI: Body mass index	rs10460960	3	42308735	G	A	-0.0198403	0.00346987	NA	1.1e-08	32.6942	163853
BMI (Asian population)	BMI: Body mass index	rs11709284	3	52559705	G	A	-0.0202886	0.00318935	NA	2e-10	40.4669	163853
BMI (Asian population)	BMI: Body mass index	rs11916906	3	141314133	A	T	-0.0197571	0.00334859	NA	3.6e-09	34.8115	163853
BMI (Asian population)	BMI: Body mass index	rs764129	3	185547917	C	T	0.0290759	0.00337341	NA	6.7e-18	74.2896	163853
BMI (Asian population)	BMI: Body mass index	rs1996023	4	45164637	T	G	0.0298964	0.00350579	NA	1.5e-17	72.722	163853
BMI (Asian population)	BMI: Body mass index	rs1229984	4	100239319	T	C	-0.0253808	0.00387753	NA	5.9e-11	42.845	163853
BMI (Asian population)	BMI: Body mass index	rs284787	4	100333556	G	A	0.0213581	0.0034758	NA	8e-10	37.7586	163853
BMI (Asian population)	BMI: Body mass index	rs2112347	5	75015242	T	G	0.0236545	0.00319552	NA	1.3e-13	54.7954	163853
BMI (Asian population)	BMI: Body mass index	rs3814424	5	87968953	C	T	-0.0246627	0.00317509	NA	8e-15	60.335	163853
BMI (Asian population)	BMI: Body mass index	rs2611742	5	95856501	T	C	-0.0354701	0.00325074	NA	1e-27	119.058	163853
BMI (Asian population)	BMI: Body mass index	rs4869145	5	95898782	C	G	-0.0239689	0.00352036	NA	9.9e-12	46.3577	163853
BMI (Asian population)	BMI: Body mass index	rs13156484	5	122653399	G	A	0.0187888	0.00324407	NA	7e-09	33.5442	163853
BMI (Asian population)	BMI: Body mass index	rs6891483	5	122659964	G	C	0.0181045	0.00323004	NA	2.1e-08	31.4165	163853
BMI (Asian population)	BMI: Body mass index	rs329124	5	133865452	A	G	0.0188056	0.0032812	NA	1e-08	32.848	163853
BMI (Asian population)	BMI: Body mass index	rs9368219	6	20674691	C	T	0.037145	0.00323758	NA	1.8e-30	131.631	163853
BMI (Asian population)	BMI: Body mass index	rs2844745	6	30343703	C	T	-0.024424	0.00399233	NA	9.5e-10	37.4266	163853
BMI (Asian population)	BMI: Body mass index	rs28724141	6	32555231	C	T	0.0271268	0.00391409	NA	4.2e-12	48.0325	163853
BMI (Asian population)	BMI: Body mass index	rs2797963	6	34185749	C	T	0.0319721	0.00465666	NA	6.6e-12	47.1404	163853
BMI (Asian population)	BMI: Body mass index	rs2206271	6	50786008	T	A	-0.0288528	0.00332628	NA	4.2e-18	75.2417	163853
BMI (Asian population)	BMI: Body mass index	rs35396874	6	108994433	C	T	-0.0218775	0.00376926	NA	6.5e-09	33.6886	163853
BMI (Asian population)	BMI: Body mass index	rs4385321	6	153394728	G	A	-0.0198441	0.00324197	NA	9.3e-10	37.4666	163853
BMI (Asian population)	BMI: Body mass index	rs11981973	7	69445341	A	G	-0.0299262	0.00398145	NA	5.6e-14	56.4964	163853
BMI (Asian population)	BMI: Body mass index	rs2060859	8	64565957	C	T	0.0247939	0.00376829	NA	4.7e-11	43.2913	163853
BMI (Asian population)	BMI: Body mass index	rs10504374	8	65169017	T	C	0.020317	0.00327603	NA	5.6e-10	38.4613	163853
BMI (Asian population)	BMI: Body mass index	rs185956466	8	76648028	C	T	-0.0241414	0.00379879	NA	2.1e-10	40.3863	163853
BMI (Asian population)	BMI: Body mass index	rs80100373	8	77019947	C	A	-0.0185754	0.00330137	NA	1.8e-08	31.6583	163853
BMI (Asian population)	BMI: Body mass index	rs7820240	8	95723450	C	T	-0.0177541	0.00321659	NA	3.4e-08	30.4653	163853
BMI (Asian population)	BMI: Body mass index	rs2920286	8	143754728	G	A	0.0206366	0.00331031	NA	4.5e-10	38.8632	163853
BMI (Asian population)	BMI: Body mass index	rs10811660	9	22134068	G	A	-0.0333498	0.00321272	NA	3e-25	107.756	163853
BMI (Asian population)	BMI: Body mass index	rs60981486	9	97102354	G	A	0.0205354	0.00354031	NA	6.6e-09	33.6452	163853
BMI (Asian population)	BMI: Body mass index	rs3104546	9	128137669	T	C	0.0181165	0.00319905	NA	1.5e-08	32.0706	163853
BMI (Asian population)	BMI: Body mass index	rs10795945	10	12302607	T	C	-0.0200756	0.0033017	NA	1.2e-09	36.9711	163853
BMI (Asian population)	BMI: Body mass index	rs10764373	10	18553665	G	T	-0.0189469	0.0032882	NA	8.3e-09	33.2017	163853
BMI (Asian population)	BMI: Body mass index	rs11187141	10	94467145	A	T	-0.026306	0.00392186	NA	2e-11	44.991	163853
BMI (Asian population)	BMI: Body mass index	rs4409766	10	104616663	T	C	-0.0242431	0.00352339	NA	6e-12	47.3429	163853
BMI (Asian population)	BMI: Body mass index	rs7901695	10	114754088	T	C	0.0446951	0.00768053	NA	5.9e-09	33.8639	163853
BMI (Asian population)	BMI: Body mass index	rs1907240	10	122897959	G	A	0.0252696	0.00345224	NA	2.5e-13	53.579	163853
BMI (Asian population)	BMI: Body mass index	rs2237897	11	2858546	C	T	-0.042247	0.00333472	NA	8.8e-37	160.499	163853
BMI (Asian population)	BMI: Body mass index	rs16937956	11	8404501	A	G	0.0191488	0.00320211	NA	2.2e-09	35.7611	163853
BMI (Asian population)	BMI: Body mass index	rs16917204	11	27668355	G	C	0.0351228	0.00323373	NA	1.8e-27	117.97	163853
BMI (Asian population)	BMI: Body mass index	rs7120413	11	47441335	A	G	-0.0227297	0.00344155	NA	4e-11	43.6194	163853
BMI (Asian population)	BMI: Body mass index	rs7132908	12	50263148	G	A	-0.0199911	0.00350458	NA	1.2e-08	32.5388	163853
BMI (Asian population)	BMI: Body mass index	rs11065983	12	112065795	C	A	0.0200486	0.00333641	NA	1.9e-09	36.1085	163853
BMI (Asian population)	BMI: Body mass index	rs9568867	13	54107352	G	A	-0.0292267	0.00382372	NA	2.1e-14	58.4235	163853
BMI (Asian population)	BMI: Body mass index	rs1887195	14	94075104	C	T	-0.0183225	0.00324227	NA	1.6e-08	31.9353	163853
BMI (Asian population)	BMI: Body mass index	rs12440611	15	62356181	C	T	0.0236379	0.00388555	NA	1.2e-09	37.0095	163853
BMI (Asian population)	BMI: Body mass index	rs7199766	16	3637429	G	A	-0.0216217	0.0033823	NA	1.6e-10	40.8654	163853
BMI (Asian population)	BMI: Body mass index	rs879620	16	4015729	C	T	-0.0232161	0.00337783	NA	6.3e-12	47.2392	163853
BMI (Asian population)	BMI: Body mass index	rs13338474	16	20256661	C	T	0.0307538	0.00417811	NA	1.8e-13	54.1799	163853
BMI (Asian population)	BMI: Body mass index	rs180743	16	28507644	C	G	-0.030248	0.00487742	NA	5.6e-10	38.4603	163853
BMI (Asian population)	BMI: Body mass index	rs11642015	16	53802494	C	T	-0.0773912	0.00394927	NA	1.7e-85	384.016	163853
BMI (Asian population)	BMI: Body mass index	rs11080107	17	27938424	T	C	-0.019314	0.00343687	NA	1.9e-08	31.5804	163853
BMI (Asian population)	BMI: Body mass index	rs6504551	17	65903326	T	G	-0.022219	0.00361055	NA	7.6e-10	37.8706	163853
BMI (Asian population)	BMI: Body mass index	rs4476257	18	40693119	A	G	0.0195175	0.00343878	NA	1.4e-08	32.2136	163853
BMI (Asian population)	BMI: Body mass index	rs6567160	18	57829135	T	C	-0.0485736	0.00385557	NA	2.2e-36	158.717	163853
BMI (Asian population)	BMI: Body mass index	rs9948863	18	57968382	A	G	-0.0215934	0.00340298	NA	2.2e-10	40.2646	163853
BMI (Asian population)	BMI: Body mass index	rs57457691	19	33911705	T	C	-0.0179707	0.00320945	NA	2.2e-08	31.3523	163853
BMI (Asian population)	BMI: Body mass index	rs2304179	19	46122748	G	A	-0.0225815	0.00397888	NA	1.4e-08	32.2095	163853
BMI (Asian population)	BMI: Body mass index	rs35560038	19	46175046	A	T	0.0500166	0.00329685	NA	5.5e-52	230.16	163853
BMI (Asian population)	BMI: Body mass index	rs59212739	19	46327245	G	T	0.0342603	0.00322431	NA	2.3e-26	112.904	163853
BMI (Asian population)	BMI: Body mass index	rs6045385	20	18391262	C	A	-0.0182568	0.00326938	NA	2.3e-08	31.183	163853
BMI (Asian population)	BMI: Body mass index	rs2247627	20	54145086	G	A	-0.0177572	0.00320723	NA	3.1e-08	30.6541	163853
BMI (Asian population)	BMI: Body mass index	rs139913	22	40713861	T	A	0.0221691	0.00318639	NA	3.5e-12	48.4059	163853
Body fat percentage (Asian population)	GCST90103752	rs1113734	1	29572052	T	C	-0.0467	0.009882	NA	2.29252e-06	22.3328	21306
Body fat percentage (Asian population)	GCST90103753	rs584763	1	39858498	A	T	-0.05227	0.0104	NA	5.00916e-07	25.2603	21306
Body fat percentage (Asian population)	GCST90103754	rs10221838	2	13407498	T	C	-0.1063	0.02182	NA	1.10655e-06	23.7332	21244
Body fat percentage (Asian population)	GCST90103755	rs6777649	3	41572457	A	G	0.05398	0.01065	NA	4.00869e-07	25.6901	21168
Body fat percentage (Asian population)	GCST90103756	rs941265	4	24881852	C	T	0.0455	0.009906	NA	4.36551e-06	21.0973	21226
Body fat percentage (Asian population)	GCST90103757	rs10938397	4	45182527	G	A	0.05395	0.01099	NA	9.15382e-07	24.0984	21281
Body fat percentage (Asian population)	GCST90103758	rs146730626	6	41740541	C	G	-0.1249	0.02733	NA	4.87562e-06	20.8855	20541
Body fat percentage (Asian population)	GCST90103759	rs10081074	6	55175807	C	T	-0.04885	0.01056	NA	3.72891e-06	21.3994	21293
Body fat percentage (Asian population)	GCST90103760	rs187989085	6	120244516	G	A	0.2	0.04305	NA	3.38826e-06	21.5831	21273
Body fat percentage (Asian population)	GCST90103761	rs77181019	8	73542433	A	C	0.09095	0.01864	NA	1.06467e-06	23.8075	20658
Body fat percentage (Asian population)	GCST90103762	rs1241067	13	50751422	C	T	-0.07582	0.01505	NA	4.70732e-07	25.3802	21171
Body fat percentage (Asian population)	GCST90103763	rs61973626	13	93103832	C	G	-0.2197	0.04614	NA	1.92069e-06	22.6728	21214
Body fat percentage (Asian population)	GCST90103764	rs8004796	14	36135219	T	C	-0.08949	0.01886	NA	2.08545e-06	22.5147	21292
Body fat percentage (Asian population)	GCST90103765	rs4776990	15	68137364	C	T	0.05173	0.009748	NA	1.1161e-07	28.1614	21306
Body fat percentage (Asian population)	GCST90103766	rs1421085	16	53800954	C	T	0.08716	0.01455	NA	2.09354e-09	35.8846	21306
Body fat percentage (Asian population)	GCST90103767	rs17773792	18	58063100	G	T	0.1277	0.0279	NA	4.71554e-06	20.9495	21176
Note: F-statistics = beta2 / se2 SNPs single nucleotide polymorphisms, IVs Instrumental variables, EA effect allele, OA other allele, SE standard error, Pos position, chr chromosome.

## Sheet: Table S2
Table S2 Integration of Single nucleotide polymorphisms (SNPs) data from exposure with hepatocellular carcinoma (HCC) datasets.
Exposure	Outcome	SNPs	chr	pos	Exposure							Outcome
					EA	OA	beta	EAF	SE	p value	Sample size	EA	OA	beta	EAF	SE	p value	Sample size
Waist circumference	Liver cell carcinoma	rs1013402	11	27712381	G	A	0.0250906	0.318423	0.00191723	3.90032e-39	462166	G	A	1.8446e-05	0.318558	5.27912e-05	0.73	372184
Waist circumference	Liver cell carcinoma	rs10150482	14	79891882	A	G	0.0219574	0.22035	0.00216957	4.49987e-24	462166	A	G	7.16298e-05	0.220307	5.96686e-05	0.23	372184
Waist circumference	Liver cell carcinoma	rs10184230	2	171602134	T	C	-0.0121164	0.647671	0.00186862	8.9002e-11	462166	T	C	3.36062e-05	0.647712	5.15607e-05	0.51	372184
Waist circumference	Liver cell carcinoma	rs10185199	2	40282202	A	G	-0.0114529	0.280698	0.0020405	2e-08	462166	A	G	-4.31378e-05	0.280789	5.63103e-05	0.44	372184
Waist circumference	Liver cell carcinoma	rs1019240	9	122972617	T	A	0.0124023	0.643153	0.00187454	3.69999e-11	462166	T	A	1.44335e-05	0.640452	5.15412e-05	0.780001	372184
Waist circumference	Liver cell carcinoma	rs10236214	7	150668070	T	C	0.013799	0.641963	0.00187561	1.9002e-13	462166	T	C	-3.03764e-05	0.641364	5.16157e-05	0.56	372184
Waist circumference	Liver cell carcinoma	rs10248298	7	121963813	A	C	0.0132553	0.366037	0.00185427	8.80035e-13	462166	A	C	5.38535e-06	0.366047	5.10569e-05	0.92	372184
Waist circumference	Liver cell carcinoma	rs1025065	16	82451159	G	T	-0.010284	0.639097	0.00186623	3.59998e-08	462166	G	T	2.19144e-05	0.638991	5.13675e-05	0.67	372184
Waist circumference	Liver cell carcinoma	rs10257197	7	76569775	G	A	-0.0154813	0.841665	0.00245771	2.99999e-10	462166	G	A	-7.02663e-05	0.841464	6.76219e-05	0.3	372184
Waist circumference	Liver cell carcinoma	rs10269774	7	92253972	A	G	0.0119597	0.326456	0.00190774	3.59998e-10	462166	A	G	-0.000135516	0.326339	5.25095e-05	0.00990011	372184
Waist circumference	Liver cell carcinoma	rs1037702	4	180168024	A	G	-0.0101871	0.621776	0.00184913	3.59998e-08	462166	A	G	5.71032e-05	0.621945	5.09098e-05	0.26	372184
Waist circumference	Liver cell carcinoma	rs10406327	19	33890838	G	C	0.0103615	0.478735	0.00179628	8e-09	462166	G	C	-8.48837e-05	0.478659	4.9364e-05	0.0860003	372184
Waist circumference	Liver cell carcinoma	rs10423928	19	46182304	A	T	-0.0265551	0.194353	0.00225944	6.79986e-32	462166	A	T	4.27514e-05	0.193982	6.21374e-05	0.49	372184
Waist circumference	Liver cell carcinoma	rs10471636	5	63979856	A	G	-0.010111	0.508891	0.00182385	2.99999e-08	462166	A	G	1.10744e-05	0.508844	5.02521e-05	0.83	372184
Waist circumference	Liver cell carcinoma	rs10490869	3	35635145	T	A	0.0163389	0.209589	0.00220375	1.20005e-13	462166	T	A	-4.88862e-05	0.209133	6.07941e-05	0.42	372184
Waist circumference	Liver cell carcinoma	rs10499014	6	97947755	G	C	-0.0132827	0.268616	0.00202893	5.90065e-11	462166	G	C	4.62883e-05	0.268756	5.59168e-05	0.41	372184
Waist circumference	Liver cell carcinoma	rs10505836	12	19288508	C	A	0.0152705	0.860023	0.00259774	4.09996e-09	462166	C	A	1.86555e-05	0.860299	7.15254e-05	0.79	372184
Waist circumference	Liver cell carcinoma	rs1051613	4	951179	A	G	-0.00995199	0.544526	0.00179742	3.09999e-08	462166	A	G	-4.56732e-05	0.54427	4.95735e-05	0.36	372184
Waist circumference	Liver cell carcinoma	rs1056441	20	62373707	C	T	0.0127063	0.675421	0.00191349	3.10027e-11	462166	C	T	-6.13486e-05	0.712821	5.43663e-05	0.26	372184
Waist circumference	Liver cell carcinoma	rs10732335	9	15862077	C	A	-0.0147414	0.442949	0.00180443	3.10027e-16	462166	C	A	3.47378e-05	0.443028	4.96622e-05	0.48	372184
Waist circumference	Liver cell carcinoma	rs10757898	9	29622600	A	G	-0.00996701	0.520113	0.00181479	4e-08	462166	A	G	2.67625e-05	0.520154	4.99574e-05	0.59	372184
Waist circumference	Liver cell carcinoma	rs1078455	3	108129348	C	T	0.0111735	0.309501	0.00194801	9.69996e-09	462166	C	T	-5.19903e-05	0.309197	5.37402e-05	0.33	372184
Waist circumference	Liver cell carcinoma	rs10787738	10	118777371	T	C	0.0153066	0.254549	0.00208556	2.09991e-13	462166	T	C	0.000119519	0.254556	5.74126e-05	0.0369999	372184
Waist circumference	Liver cell carcinoma	rs10795418	10	16744334	G	A	0.0127004	0.664754	0.00190172	2.39994e-11	462166	G	A	1.76023e-05	0.664732	5.23576e-05	0.74	372184
Waist circumference	Liver cell carcinoma	rs10803762	2	161105876	A	G	0.0119451	0.677313	0.00191493	4.39997e-10	462166	A	G	-1.9809e-05	0.677758	5.28667e-05	0.709999	372184
Waist circumference	Liver cell carcinoma	rs10824211	10	76363107	T	C	0.0150646	0.139518	0.00259306	6.29999e-09	462166	T	C	-1.45999e-05	0.139517	7.13697e-05	0.84	372184
Waist circumference	Liver cell carcinoma	rs10827380	10	34822258	T	C	0.0116104	0.314309	0.0019302	1.79999e-09	462166	T	C	1.68643e-05	0.314634	5.31005e-05	0.75	372184
Waist circumference	Liver cell carcinoma	rs10835676	11	30531316	G	C	0.0123512	0.240436	0.00209843	4e-09	462166	G	C	-0.000109714	0.240606	5.77395e-05	0.0569994	372184
Waist circumference	Liver cell carcinoma	rs10887578	10	88096047	C	G	0.0106684	0.497514	0.00179976	3.09999e-09	462166	C	G	2.49023e-05	0.497265	4.95353e-05	0.62	372184
Waist circumference	Liver cell carcinoma	rs10938398	4	45186139	A	G	0.0222115	0.433578	0.00180756	1e-34	462166	A	G	2.5216e-05	0.434189	4.98183e-05	0.61	372184
Waist circumference	Liver cell carcinoma	rs10947793	6	12142817	G	A	-0.0127212	0.371789	0.0018605	8.10028e-12	462166	G	A	1.33549e-06	0.371814	5.12379e-05	0.98	372184
Waist circumference	Liver cell carcinoma	rs10957087	8	60225724	A	T	0.0139437	0.159639	0.00244363	1.2e-08	462166	A	T	-7.62376e-05	0.159516	6.72386e-05	0.26	372184
Waist circumference	Liver cell carcinoma	rs10992854	9	96437565	C	T	-0.0112545	0.681971	0.00192897	5.39995e-09	462166	C	T	-7.06052e-05	0.682014	5.30878e-05	0.18	372184
Waist circumference	Liver cell carcinoma	rs11012732	10	21830104	G	A	0.0193536	0.331675	0.00190117	2.39994e-24	462166	G	A	-4.18399e-05	0.330796	5.23519e-05	0.42	372184
Waist circumference	Liver cell carcinoma	rs11058233	12	122943231	G	A	0.0159705	0.750601	0.00206852	1.20005e-14	462166	G	A	-3.20587e-06	0.739981	5.62127e-05	0.95	372184
Waist circumference	Liver cell carcinoma	rs1108548	1	218634787	G	A	0.0121715	0.277245	0.00200003	1.2e-09	462166	G	A	-5.6765e-06	0.277602	5.51923e-05	0.92	372184
Waist circumference	Liver cell carcinoma	rs11099020	4	130724902	T	C	-0.0112449	0.640565	0.00186604	1.7e-09	462166	T	C	4.93185e-05	0.640607	5.13969e-05	0.34	372184
Waist circumference	Liver cell carcinoma	rs1111817	9	23227372	G	C	-0.0105597	0.365048	0.00188105	2e-08	462166	G	C	-4.97385e-05	0.341641	5.25775e-05	0.34	372184
Waist circumference	Liver cell carcinoma	rs111258054	11	134611390	T	C	0.0159528	0.183665	0.00234105	9.49948e-12	462166	T	C	-2.03308e-05	0.183674	6.44514e-05	0.75	372184
Waist circumference	Liver cell carcinoma	rs11150745	17	78757626	G	A	-0.0160848	0.317708	0.00192604	6.79986e-17	462166	G	A	-1.72874e-05	0.317819	5.29713e-05	0.74	372184
Waist circumference	Liver cell carcinoma	rs11160600	14	101186626	G	A	0.0180478	0.092347	0.00311766	7.10003e-09	462166	G	A	6.94686e-05	0.09262	8.56095e-05	0.42	372184
Waist circumference	Liver cell carcinoma	rs11162968	1	80784642	C	T	0.0122283	0.31619	0.00192412	2.1e-10	462166	C	T	-3.04087e-06	0.316113	5.31566e-05	0.95	372184
Waist circumference	Liver cell carcinoma	rs11165493	1	96274928	A	G	0.0107576	0.343044	0.00189335	1.29999e-08	462166	A	G	6.48078e-05	0.342889	5.22699e-05	0.22	372184
Waist circumference	Liver cell carcinoma	rs1117619	3	173747092	G	C	-0.0120513	0.250101	0.00206049	5e-09	462166	G	C	-6.49645e-05	0.249903	5.68095e-05	0.25	372184
Waist circumference	Liver cell carcinoma	rs11196657	10	115976570	C	T	0.0124451	0.236715	0.00210599	3.40001e-09	462166	C	T	-2.61856e-05	0.236741	5.79428e-05	0.649999	372184
Waist circumference	Liver cell carcinoma	rs11215381	11	115022233	C	T	0.0111759	0.525856	0.00179363	4.60002e-10	462166	C	T	-4.03443e-05	0.525689	4.93762e-05	0.41	372184
Waist circumference	Liver cell carcinoma	rs11218510	11	121922587	A	G	-0.0115323	0.40049	0.00182872	2.90001e-10	462166	A	G	3.20425e-05	0.400154	5.03617e-05	0.52	372184
Waist circumference	Liver cell carcinoma	rs11223204	11	132652554	G	A	0.0122154	0.434214	0.00180899	1.50003e-11	462166	G	A	6.09211e-05	0.434225	4.98238e-05	0.22	372184
Waist circumference	Liver cell carcinoma	rs113132247	9	131026108	A	G	0.0153033	0.153027	0.00249349	8.40001e-10	462166	A	G	-4.96172e-05	0.152961	6.86118e-05	0.47	372184
Waist circumference	Liver cell carcinoma	rs11603984	11	85238368	T	G	-0.0169839	0.135129	0.00261937	8.9002e-11	462166	T	G	4.10963e-05	0.135141	7.21198e-05	0.57	372184
Waist circumference	Liver cell carcinoma	rs11614326	12	122269182	A	G	-0.0102606	0.545054	0.0018167	1.6e-08	462166	A	G	-3.98909e-05	0.545298	5.00261e-05	0.43	372184
Waist circumference	Liver cell carcinoma	rs11636611	15	36391965	T	C	0.0107144	0.502804	0.00179296	2.30001e-09	462166	T	C	3.12817e-05	0.50268	4.93154e-05	0.53	372184
Waist circumference	Liver cell carcinoma	rs11639596	16	9370690	C	A	-0.011872	0.250798	0.00207809	1.09999e-08	462166	C	A	-3.07543e-05	0.251267	5.71778e-05	0.59	372184
Waist circumference	Liver cell carcinoma	rs11653367	17	44191483	G	A	-0.0151666	0.328129	0.00191685	2.49977e-15	462166	G	A	-4.11608e-05	0.327686	5.27326e-05	0.44	372184
Waist circumference	Liver cell carcinoma	rs11666480	19	1856554	G	C	0.0132885	0.536273	0.00180641	1.9002e-13	462166	G	C	0.000116005	0.535896	4.9628e-05	0.0189998	372184
Waist circumference	Liver cell carcinoma	rs11675464	2	204053742	G	A	0.0112729	0.562997	0.00179869	3.69999e-10	462166	G	A	-7.13536e-05	0.56317	4.96408e-05	0.15	372184
Waist circumference	Liver cell carcinoma	rs11704728	22	18130209	T	C	0.0133307	0.196347	0.00226433	3.89996e-09	462166	T	C	-7.58492e-05	0.196008	6.22239e-05	0.22	372184
Waist circumference	Liver cell carcinoma	rs11757278	6	13180454	C	T	-0.012784	0.303836	0.00194427	4.90004e-11	462166	C	T	-3.52872e-05	0.303345	5.3578e-05	0.51	372184
Waist circumference	Liver cell carcinoma	rs11767811	7	71620988	A	G	-0.0150345	0.181372	0.00231875	8.9002e-11	462166	A	G	8.97482e-07	0.181348	6.38275e-05	0.99	372184
Waist circumference	Liver cell carcinoma	rs11773362	7	147668180	T	C	-0.0104772	0.336125	0.0018937	3.2e-08	462166	T	C	7.56137e-05	0.336346	5.21607e-05	0.15	372184
Waist circumference	Liver cell carcinoma	rs11778934	8	116551405	G	C	-0.0122168	0.536065	0.00179945	1.10002e-11	462166	G	C	2.84848e-05	0.536591	4.95128e-05	0.57	372184
Waist circumference	Liver cell carcinoma	rs11787216	8	142615222	T	C	0.011505	0.369092	0.0018915	1.2e-09	462166	T	C	-3.02937e-05	0.369423	5.20511e-05	0.56	372184
Waist circumference	Liver cell carcinoma	rs1182199	7	2862542	A	C	-0.0135196	0.3044	0.00194469	3.59998e-12	462166	A	C	-9.81195e-05	0.304759	5.35062e-05	0.0669993	372184
Waist circumference	Liver cell carcinoma	rs11824092	11	13346294	C	T	0.012491	0.635754	0.00187069	2.39994e-11	462166	C	T	5.31501e-05	0.635635	5.15297e-05	0.3	372184
Waist circumference	Liver cell carcinoma	rs11842871	13	31042452	T	G	-0.0127878	0.259942	0.00204439	4e-10	462166	T	G	-1.10024e-05	0.260189	5.62071e-05	0.84	372184
Waist circumference	Liver cell carcinoma	rs1188209	14	56462082	G	A	0.0102398	0.551608	0.00181136	1.6e-08	462166	G	A	6.23761e-05	0.552114	4.97995e-05	0.21	372184
Waist circumference	Liver cell carcinoma	rs11898037	2	36558986	C	T	0.0105694	0.367606	0.00185324	1.2e-08	462166	C	T	6.38321e-05	0.367454	5.11602e-05	0.21	372184
Waist circumference	Liver cell carcinoma	rs1191600	14	30101641	A	C	-0.0108005	0.59357	0.00183345	3.79997e-09	462166	A	C	-3.35277e-05	0.593484	5.04452e-05	0.51	372184
Waist circumference	Liver cell carcinoma	rs12001437	9	34074476	C	T	0.0109331	0.367701	0.00185543	3.79997e-09	462166	C	T	2.0978e-05	0.367875	5.10769e-05	0.68	372184
Waist circumference	Liver cell carcinoma	rs12042959	1	243533273	G	A	-0.014934	0.143895	0.00255686	5.19996e-09	462166	G	A	-1.80583e-05	0.14373	7.054e-05	0.8	372184
Waist circumference	Liver cell carcinoma	rs12072739	1	98315893	G	A	0.0162106	0.224447	0.00214325	3.90032e-14	462166	G	A	5.8048e-05	0.224247	5.91379e-05	0.33	372184
Waist circumference	Liver cell carcinoma	rs12103006	16	24726237	G	A	0.0124779	0.569108	0.00180782	5.10035e-12	462166	G	A	7.73009e-05	0.568776	4.97746e-05	0.12	372184
Waist circumference	Liver cell carcinoma	rs12107172	3	147134039	G	A	0.0156855	0.136472	0.00260901	1.79999e-09	462166	G	A	9.12613e-05	0.136471	7.19377e-05	0.2	372184
Waist circumference	Liver cell carcinoma	rs12140153	1	62579891	T	G	-0.0265936	0.094226	0.00313243	2.09991e-17	462166	T	G	-6.93831e-05	0.094238	8.64006e-05	0.42	372184
Waist circumference	Liver cell carcinoma	rs1218824	13	28010734	A	G	0.012491	0.661499	0.00189332	4.19952e-11	462166	A	G	-5.57694e-05	0.661918	5.20564e-05	0.28	372184
Waist circumference	Liver cell carcinoma	rs12225345	11	65647260	G	A	0.0145982	0.165688	0.00240459	1.29999e-09	462166	G	A	-6.30656e-05	0.19986	6.15694e-05	0.31	372184
Waist circumference	Liver cell carcinoma	rs12273545	11	117006383	T	C	0.0222638	0.056494	0.00387781	9.40005e-09	462166	T	C	1.18301e-05	0.109128	8.91638e-05	0.89	372184
Waist circumference	Liver cell carcinoma	rs12287076	11	47626492	C	G	0.0210638	0.707082	0.00197238	1.29987e-26	462166	C	G	2.07111e-05	0.698744	5.36588e-05	0.7	372184
Waist circumference	Liver cell carcinoma	rs12375196	7	103416541	A	C	0.0132187	0.424364	0.00182044	3.80014e-13	462166	A	C	6.19253e-05	0.424293	5.01178e-05	0.22	372184
Waist circumference	Liver cell carcinoma	rs12462975	19	30277729	A	G	0.01754	0.329671	0.00191777	5.90065e-20	462166	A	G	-2.7422e-05	0.318566	5.31455e-05	0.61	372184
Waist circumference	Liver cell carcinoma	rs12463617	2	629510	C	A	0.0431919	0.828064	0.00236577	1.80011e-74	462166	C	A	-1.28572e-05	0.828546	6.53565e-05	0.84	372184
Waist circumference	Liver cell carcinoma	rs12478299	2	193811641	C	T	-0.0115796	0.252015	0.00206169	1.89998e-08	462166	C	T	-0.000131934	0.252047	5.69011e-05	0.02	372184
Waist circumference	Liver cell carcinoma	rs12549000	8	118881908	A	T	0.0164111	0.106468	0.00292178	1.89998e-08	462166	A	T	-0.000111136	0.106413	8.04421e-05	0.17	372184
Waist circumference	Liver cell carcinoma	rs12877270	13	97047020	A	G	0.0117224	0.442217	0.00181553	1.09999e-10	462166	A	G	4.49952e-05	0.442732	4.99215e-05	0.37	372184
Waist circumference	Liver cell carcinoma	rs12880641	14	103251452	G	T	-0.0138449	0.661581	0.00188965	2.39994e-13	462166	G	T	2.95829e-05	0.661531	5.19479e-05	0.57	372184
Waist circumference	Liver cell carcinoma	rs12926311	16	406427	C	G	-0.0124576	0.353624	0.00187714	3.19963e-11	462166	C	G	-2.28621e-05	0.353921	5.16778e-05	0.66	372184
Waist circumference	Liver cell carcinoma	rs1296328	4	137083193	C	A	-0.0131912	0.559023	0.00180908	3.10027e-13	462166	C	A	5.64348e-06	0.558757	4.9862e-05	0.91	372184
Waist circumference	Liver cell carcinoma	rs12983532	19	18467322	T	C	-0.0149964	0.251127	0.00209191	7.59976e-13	462166	T	C	4.44949e-05	0.251267	5.74924e-05	0.44	372184
Waist circumference	Liver cell carcinoma	rs13033310	2	133523605	A	G	0.0125512	0.25275	0.00206781	1.29999e-09	462166	A	G	-3.93049e-05	0.252735	5.70701e-05	0.49	372184
Waist circumference	Liver cell carcinoma	rs13047416	21	40309436	G	C	-0.0139009	0.37702	0.00185438	6.59933e-14	462166	G	C	-3.36889e-05	0.377246	5.08928e-05	0.51	372184
Waist circumference	Liver cell carcinoma	rs13163306	5	136571959	A	G	-0.00988959	0.466047	0.00179351	3.50002e-08	462166	A	G	-4.62806e-05	0.466036	4.94047e-05	0.35	372184
Waist circumference	Liver cell carcinoma	rs13182474	5	80861777	C	G	-0.0117225	0.318883	0.00192056	1e-09	462166	C	G	4.08253e-05	0.319346	5.2849e-05	0.44	372184
Waist circumference	Liver cell carcinoma	rs1320903	3	131758077	A	G	0.017072	0.319725	0.00191652	5.19996e-19	462166	A	G	4.22086e-05	0.319635	5.28771e-05	0.42	372184
Waist circumference	Liver cell carcinoma	rs1321521	6	51771578	A	C	0.0141428	0.345235	0.00187867	5.10035e-14	462166	A	C	0.000113873	0.344476	5.18232e-05	0.0280001	372184
Waist circumference	Liver cell carcinoma	rs13264909	8	64706538	T	A	-0.0122831	0.428948	0.00181048	1.20005e-11	462166	T	A	-7.54155e-05	0.472552	4.93876e-05	0.13	372184
Waist circumference	Liver cell carcinoma	rs1327259	6	51177811	G	A	-0.0115864	0.387739	0.0018403	3.09999e-10	462166	G	A	3.8824e-05	0.387794	5.06881e-05	0.44	372184
Waist circumference	Liver cell carcinoma	rs13288841	9	28418511	A	G	0.0190501	0.32166	0.00191229	2.19989e-23	462166	A	G	-2.4867e-05	0.321627	5.26278e-05	0.64	372184
Waist circumference	Liver cell carcinoma	rs13322435	3	156795468	G	A	-0.0169561	0.404446	0.00182964	1.9002e-20	462166	G	A	2.60584e-05	0.404297	5.0458e-05	0.61	372184
Waist circumference	Liver cell carcinoma	rs13333747	16	2175373	C	T	-0.022678	0.182682	0.00232636	1.9002e-22	462166	C	T	-6.49583e-06	0.182782	6.40408e-05	0.92	372184
Waist circumference	Liver cell carcinoma	rs1336486	13	40784814	G	T	0.012489	0.328585	0.00190819	6.00067e-11	462166	G	T	-1.5674e-05	0.328594	5.24811e-05	0.77	372184
Waist circumference	Liver cell carcinoma	rs13410783	2	36789166	G	A	0.0141058	0.36952	0.0018498	2.39994e-14	462166	G	A	-1.31382e-05	0.369292	5.10516e-05	0.8	372184
Waist circumference	Liver cell carcinoma	rs13420048	2	50751414	A	C	-0.0133504	0.365011	0.00185957	7.00003e-13	462166	A	C	-5.43942e-05	0.36469	5.13598e-05	0.29	372184
Waist circumference	Liver cell carcinoma	rs13427822	2	213414265	G	A	-0.0141495	0.271197	0.00203048	3.19963e-12	462166	G	A	-6.50656e-05	0.271078	5.60362e-05	0.25	372184
Waist circumference	Liver cell carcinoma	rs1346841	4	65651730	A	G	-0.0106038	0.40501	0.00182614	6.4e-09	462166	A	G	-4.849e-05	0.405218	5.03711e-05	0.34	372184
Waist circumference	Liver cell carcinoma	rs1357079	3	153691949	C	T	0.011183	0.570076	0.00180784	6.19998e-10	462166	C	T	1.86453e-05	0.570047	4.98191e-05	0.709999	372184
Waist circumference	Liver cell carcinoma	rs1360201	9	73796450	T	C	0.00979421	0.48157	0.00178924	4.39997e-08	462166	T	C	2.34191e-05	0.481335	4.92419e-05	0.630001	372184
Waist circumference	Liver cell carcinoma	rs1405261	2	6143991	A	T	-0.00985187	0.434383	0.0018049	4.79999e-08	462166	A	T	-6.0793e-05	0.434556	4.97895e-05	0.22	372184
Waist circumference	Liver cell carcinoma	rs1411432	9	16728532	C	A	0.0150036	0.186234	0.00230632	7.70016e-11	462166	C	A	4.59608e-06	0.186714	6.33867e-05	0.94	372184
Waist circumference	Liver cell carcinoma	rs1436348	3	104612668	G	A	0.0124929	0.582801	0.00181185	5.40008e-12	462166	G	A	8.70141e-05	0.582966	4.9971e-05	0.0819993	372184
Waist circumference	Liver cell carcinoma	rs1441098	2	104454345	T	A	-0.00990642	0.54446	0.00179682	3.50002e-08	462166	T	A	1.97913e-05	0.544069	4.96051e-05	0.69	372184
Waist circumference	Liver cell carcinoma	rs1441264	13	79580919	A	G	0.0150095	0.593703	0.00186203	7.59976e-16	462166	A	G	-1.28798e-05	0.594074	5.12152e-05	0.8	372184
Waist circumference	Liver cell carcinoma	rs1454687	3	94038085	G	C	-0.0161615	0.515372	0.00178705	1.50003e-19	462166	G	C	7.54472e-05	0.515086	4.92745e-05	0.13	372184
Waist circumference	Liver cell carcinoma	rs1458156	12	41887940	T	C	0.0146036	0.488413	0.00179105	3.50026e-16	462166	T	C	1.48046e-05	0.488663	4.92837e-05	0.760001	372184
Waist circumference	Liver cell carcinoma	rs1502317	11	8682018	T	C	-0.0173687	0.276578	0.0020032	4.30031e-18	462166	T	C	-2.82195e-05	0.276863	5.51863e-05	0.61	372184
Waist circumference	Liver cell carcinoma	rs1559900	8	14207321	T	C	0.0127734	0.286025	0.00197882	1.09999e-10	462166	T	C	4.57349e-05	0.286325	5.44479e-05	0.4	372184
Waist circumference	Liver cell carcinoma	rs156902	1	16840786	T	G	-0.0138228	0.267387	0.00243775	1.40001e-08	462166	T	G	2.16802e-05	0.267778	6.72086e-05	0.75	372184
Waist circumference	Liver cell carcinoma	rs156902	1	16840786	T	G	-0.0138228	0.267387	0.00243775	1.40001e-08	462166	G	C	0.00010596	0.918949	9.04512e-05	0.24	372184
Waist circumference	Liver cell carcinoma	rs1570298	6	70218298	T	A	0.0120451	0.743189	0.00204452	3.79997e-09	462166	T	A	5.93711e-05	0.742968	5.6288e-05	0.29	372184
Waist circumference	Liver cell carcinoma	rs1582931	5	122657199	A	G	-0.0138548	0.473264	0.00180588	1.69981e-14	462166	A	G	-6.88655e-05	0.474139	4.97471e-05	0.17	372184
Waist circumference	Liver cell carcinoma	rs1609010	8	77227464	G	A	0.0149337	0.565725	0.00180594	1.29987e-16	462166	G	A	-9.41529e-05	0.565652	4.97201e-05	0.0580003	372184
Waist circumference	Liver cell carcinoma	rs1609303	2	181567556	A	T	0.0152662	0.631343	0.00185779	2.09991e-16	462166	A	T	-5.27379e-05	0.631442	5.12676e-05	0.3	372184
Waist circumference	Liver cell carcinoma	rs1619442	9	81348300	C	T	-0.0162997	0.859489	0.00257242	2.39999e-10	462166	C	T	-4.1932e-05	0.85934	7.0758e-05	0.55	372184
Waist circumference	Liver cell carcinoma	rs1625623	5	112301096	T	C	0.0107407	0.371988	0.00187307	9.80009e-09	462166	T	C	-2.71831e-06	0.372034	5.1619e-05	0.96	372184
Waist circumference	Liver cell carcinoma	rs165656	22	19948863	C	G	0.0103041	0.517356	0.00180539	1.09999e-08	462166	C	G	-3.22025e-06	0.517771	4.96037e-05	0.95	372184
Waist circumference	Liver cell carcinoma	rs1657930	15	57120989	A	G	-0.0142481	0.802922	0.00224816	2.30001e-10	462166	A	G	-1.48721e-05	0.802715	6.18453e-05	0.81	372184
Waist circumference	Liver cell carcinoma	rs1711171	3	136020541	C	T	0.0175635	0.749579	0.00206542	1.80011e-17	462166	C	T	0.000133956	0.749375	5.69026e-05	0.0189998	372184
Waist circumference	Liver cell carcinoma	rs17296856	15	84557450	C	A	-0.0156228	0.280671	0.00199629	5.00035e-15	462166	C	A	-1.60327e-05	0.280523	5.49014e-05	0.77	372184
Waist circumference	Liver cell carcinoma	rs1731246	2	26938216	T	G	-0.0118366	0.757325	0.0020818	1.29999e-08	462166	T	G	-6.91566e-05	0.757436	5.74192e-05	0.23	372184
Waist circumference	Liver cell carcinoma	rs17446091	8	27167942	C	T	0.0149141	0.20186	0.00222979	2.29985e-11	462166	C	T	-7.49556e-05	0.201942	6.13526e-05	0.22	372184
Waist circumference	Liver cell carcinoma	rs1752169	9	126586563	A	C	0.0143082	0.250696	0.00206705	4.49987e-12	462166	A	C	-2.38056e-05	0.250622	5.6866e-05	0.68	372184
Waist circumference	Liver cell carcinoma	rs17681738	17	9793240	T	C	0.0105421	0.328589	0.00190864	3.29997e-08	462166	T	C	-3.38079e-05	0.328255	5.25053e-05	0.52	372184
Waist circumference	Liver cell carcinoma	rs1788808	18	21090023	G	A	-0.0208198	0.494766	0.00179299	3.59998e-31	462166	G	A	-3.21695e-05	0.494364	4.9312e-05	0.51	372184
Waist circumference	Liver cell carcinoma	rs1799923	3	42306294	G	A	0.0171188	0.88661	0.00281552	1.2e-09	462166	G	A	-0.000162217	0.886628	7.7663e-05	0.0369999	372184
Waist circumference	Liver cell carcinoma	rs1834144	18	40744790	A	C	-0.0146152	0.373194	0.00185609	3.40017e-15	462166	A	C	-4.16296e-06	0.373449	5.10582e-05	0.94	372184
Waist circumference	Liver cell carcinoma	rs1861410	2	58933591	T	C	-0.016009	0.555467	0.00180199	6.4003e-19	462166	T	C	5.23386e-05	0.55535	4.97336e-05	0.29	372184
Waist circumference	Liver cell carcinoma	rs1902066	6	81346033	C	T	0.0109526	0.562316	0.00181038	1.40001e-09	462166	C	T	-8.00753e-05	0.562292	4.98594e-05	0.11	372184
Waist circumference	Liver cell carcinoma	rs1942826	18	63345799	A	G	0.0167972	0.12597	0.00270011	4.90004e-10	462166	A	G	8.16987e-06	0.126168	7.41871e-05	0.91	372184
Waist circumference	Liver cell carcinoma	rs2020942	17	28546914	T	C	0.0108469	0.394892	0.00183573	3.40001e-09	462166	T	C	6.31992e-05	0.3948	5.04617e-05	0.21	372184
Waist circumference	Liver cell carcinoma	rs2133561	5	139086651	T	A	-0.0122441	0.611063	0.00185284	3.90032e-11	462166	T	A	-2.78015e-05	0.610952	5.10554e-05	0.59	372184
Waist circumference	Liver cell carcinoma	rs215669	7	32378979	A	G	-0.0125095	0.611654	0.00184246	1.10002e-11	462166	A	G	4.01201e-05	0.61162	5.07386e-05	0.43	372184
Waist circumference	Liver cell carcinoma	rs2161097	5	103945178	T	C	0.0142773	0.437804	0.00180004	2.19989e-15	462166	T	C	6.96406e-05	0.438183	4.95965e-05	0.16	372184
Waist circumference	Liver cell carcinoma	rs2172131	10	133978962	C	T	-0.0121742	0.578709	0.00181299	1.9002e-11	462166	C	T	2.48933e-05	0.578148	4.98918e-05	0.62	372184
Waist circumference	Liver cell carcinoma	rs217672	14	62361021	C	A	0.012731	0.271758	0.0020176	2.80001e-10	462166	C	A	-3.6317e-05	0.271573	5.54968e-05	0.51	372184
Waist circumference	Liver cell carcinoma	rs2180454	14	29690513	C	T	0.0179823	0.771831	0.00213539	3.69999e-17	462166	C	T	7.97269e-05	0.77239	5.87871e-05	0.18	372184
Waist circumference	Liver cell carcinoma	rs2183947	6	26159356	A	G	-0.0220783	0.225006	0.00213628	4.90004e-25	462166	A	G	-0.000110917	0.224885	5.88869e-05	0.0599998	372184
Waist circumference	Liver cell carcinoma	rs2225909	11	30329744	C	T	0.015797	0.774104	0.00213642	1.39991e-13	462166	C	T	-6.91512e-05	0.774077	5.87896e-05	0.24	372184
Waist circumference	Liver cell carcinoma	rs2253310	6	108888593	G	C	0.018205	0.626102	0.00184715	6.4998e-23	462166	G	C	-7.56531e-05	0.625339	5.08909e-05	0.14	372184
Waist circumference	Liver cell carcinoma	rs2302209	19	18324329	T	C	0.0198329	0.288806	0.00197713	1.10002e-23	462166	T	C	2.42285e-05	0.288153	5.43789e-05	0.66	372184
Waist circumference	Liver cell carcinoma	rs2306593	17	34866546	T	C	-0.0152919	0.488298	0.00179509	1.59993e-17	462166	T	C	-3.45334e-05	0.488698	4.93812e-05	0.48	372184
Waist circumference	Liver cell carcinoma	rs2307111	5	75003678	C	T	-0.0239722	0.394972	0.0018299	3.29989e-39	462166	C	T	-8.5538e-06	0.394819	5.04056e-05	0.87	372184
Waist circumference	Liver cell carcinoma	rs2376885	16	89838078	A	G	-0.0106223	0.324117	0.00191252	2.80001e-08	462166	A	G	1.7879e-05	0.324584	5.26468e-05	0.73	372184
Waist circumference	Liver cell carcinoma	rs2439823	10	99778226	G	A	0.0155254	0.545601	0.00180145	6.79986e-18	462166	G	A	0.000117146	0.545479	4.95908e-05	0.0179999	372184
Waist circumference	Liver cell carcinoma	rs245767	5	170525393	G	A	0.0145976	0.730365	0.00201635	4.49987e-13	462166	G	A	7.22537e-05	0.730512	5.55411e-05	0.19	372184
Waist circumference	Liver cell carcinoma	rs2470549	3	15737698	C	T	-0.0119541	0.598143	0.00182105	5.19996e-11	462166	C	T	-5.91391e-05	0.59795	5.01898e-05	0.24	372184
Waist circumference	Liver cell carcinoma	rs2470946	7	104589690	T	G	0.011687	0.401445	0.00182473	1.5e-10	462166	T	G	4.76997e-05	0.400418	5.02557e-05	0.34	372184
Waist circumference	Liver cell carcinoma	rs2482704	9	94182363	T	G	-0.0115642	0.426761	0.00180618	1.5e-10	462166	T	G	4.55309e-06	0.426464	4.9702e-05	0.93	372184
Waist circumference	Liver cell carcinoma	rs2568958	1	72765116	A	G	0.0169206	0.603683	0.00182184	1.59993e-20	462166	A	G	4.58913e-05	0.604037	5.02881e-05	0.36	372184
Waist circumference	Liver cell carcinoma	rs2584205	18	2702259	A	G	0.0111592	0.733265	0.00202662	3.69999e-08	462166	A	G	1.17122e-05	0.733294	5.57116e-05	0.83	372184
Waist circumference	Liver cell carcinoma	rs2618039	1	112324111	T	A	0.0120777	0.381482	0.00183977	5.19996e-11	462166	T	A	-1.72796e-05	0.381338	5.07679e-05	0.73	372184
Waist circumference	Liver cell carcinoma	rs2678204	1	201800511	G	T	0.0157074	0.34017	0.00188488	7.89951e-17	462166	G	T	-8.05681e-06	0.339895	5.20547e-05	0.88	372184
Waist circumference	Liver cell carcinoma	rs2696309	10	36227101	C	T	0.0112571	0.720419	0.00199327	1.6e-08	462166	C	T	1.724e-05	0.720428	5.48761e-05	0.75	372184
Waist circumference	Liver cell carcinoma	rs2725371	8	30854033	G	A	-0.0154452	0.696098	0.00195255	2.60016e-15	462166	G	A	0.000116915	0.695953	5.37779e-05	0.0299999	372184
Waist circumference	Liver cell carcinoma	rs2744938	6	34552110	G	A	0.0319686	0.147512	0.00251588	5.40008e-37	462166	G	A	5.74856e-05	0.14743	6.93604e-05	0.41	372184
Waist circumference	Liver cell carcinoma	rs28350	3	42425059	G	A	-0.0139376	0.820658	0.0023374	2.5e-09	462166	G	A	1.3963e-05	0.1828	6.37186e-05	0.83	372184
Waist circumference	Liver cell carcinoma	rs28366156	6	31671498	C	T	-0.0187659	0.130582	0.00265145	1.50003e-12	462166	C	T	0.000200022	0.130971	7.29836e-05	0.0061	372184
Waist circumference	Liver cell carcinoma	rs28375268	16	4949608	T	G	-0.0130789	0.645058	0.00187766	3.29989e-12	462166	T	G	-2.92685e-05	0.646383	5.17601e-05	0.57	372184
Waist circumference	Liver cell carcinoma	rs28489620	22	41804716	A	G	-0.0124131	0.29035	0.00198899	4.39997e-10	462166	A	G	2.35888e-05	0.290505	5.45874e-05	0.67	372184
Waist circumference	Liver cell carcinoma	rs28580375	8	103544717	G	C	0.0126069	0.21874	0.00216777	5.99998e-09	462166	G	C	8.49895e-05	0.218719	5.96948e-05	0.15	372184
Waist circumference	Liver cell carcinoma	rs2861692	2	67848751	C	T	-0.0166517	0.275371	0.00199772	7.70016e-17	462166	C	T	2.75803e-05	0.296708	5.38393e-05	0.61	372184
Waist circumference	Liver cell carcinoma	rs2881479	3	12367105	T	A	0.0178331	0.14641	0.00253114	1.80011e-12	462166	T	A	-2.19519e-05	0.14667	6.97474e-05	0.75	372184
Waist circumference	Liver cell carcinoma	rs2903738	19	32946043	T	A	-0.0133061	0.221402	0.00215663	6.80002e-10	462166	T	A	2.1679e-05	0.22133	5.93047e-05	0.709999	372184
Waist circumference	Liver cell carcinoma	rs3087523	2	105977776	A	G	0.016586	0.124704	0.00271786	1e-09	462166	A	G	-7.23012e-05	0.124335	7.51298e-05	0.34	372184
Waist circumference	Liver cell carcinoma	rs308911	2	86855977	G	A	-0.0114749	0.714436	0.00198055	6.90001e-09	462166	G	A	-6.48868e-05	0.713843	5.46187e-05	0.23	372184
Waist circumference	Liver cell carcinoma	rs3113509	4	52932825	T	C	-0.0123292	0.731966	0.00201975	1e-09	462166	T	C	-3.95925e-05	0.732369	5.57087e-05	0.48	372184
Waist circumference	Liver cell carcinoma	rs319775	17	31495076	C	T	0.0101556	0.608753	0.0018335	2.99999e-08	462166	C	T	-2.14278e-05	0.608806	5.04195e-05	0.67	372184
Waist circumference	Liver cell carcinoma	rs3212038	14	104178186	G	A	0.0126546	0.328517	0.00191072	3.50026e-11	462166	G	A	1.14103e-07	0.327932	5.25792e-05	1	372184
Waist circumference	Liver cell carcinoma	rs34045288	6	40369081	T	C	0.0203746	0.334413	0.00189485	5.79963e-27	462166	T	C	2.04645e-05	0.334433	5.22332e-05	0.7	372184
Waist circumference	Liver cell carcinoma	rs34140906	13	58480400	C	T	-0.0179391	0.17033	0.00238486	5.40008e-14	462166	C	T	-8.8473e-05	0.170472	6.56006e-05	0.18	372184
Waist circumference	Liver cell carcinoma	rs34234296	2	175166636	A	G	-0.0131214	0.392393	0.00184833	1.29987e-12	462166	A	G	-3.44533e-05	0.392358	5.10185e-05	0.5	372184
Waist circumference	Liver cell carcinoma	rs34483452	5	87986314	A	C	0.0270483	0.136355	0.0026269	7.29962e-25	462166	A	C	1.39286e-05	0.136304	7.23581e-05	0.85	372184
Waist circumference	Liver cell carcinoma	rs34517439	1	78450517	A	C	0.0305491	0.121789	0.00276165	1.9002e-28	462166	A	C	-0.00011961	0.1211	7.63757e-05	0.12	372184
Waist circumference	Liver cell carcinoma	rs347551	5	119389031	G	C	0.0126307	0.472292	0.00181978	3.90032e-12	462166	G	C	0.000101566	0.471996	5.01627e-05	0.0430002	372184
Waist circumference	Liver cell carcinoma	rs34882821	9	14783314	T	G	0.0106237	0.338577	0.00189644	2.1e-08	462166	T	G	3.37939e-05	0.338418	5.2197e-05	0.52	372184
Waist circumference	Liver cell carcinoma	rs34994596	15	80991447	C	T	-0.014559	0.297289	0.00195866	1.10002e-13	462166	C	T	-4.88372e-05	0.297271	5.38588e-05	0.36	372184
Waist circumference	Liver cell carcinoma	rs35023999	11	113268059	C	A	-0.0113409	0.508297	0.00178977	2.39999e-10	462166	C	A	2.32248e-05	0.508212	4.92677e-05	0.64	372184
Waist circumference	Liver cell carcinoma	rs35216639	1	174572982	A	C	0.0168196	0.110699	0.00284261	3.29997e-09	462166	A	C	-2.0331e-06	0.111033	7.83589e-05	0.98	372184
Waist circumference	Liver cell carcinoma	rs35243581	11	43707364	T	C	0.0173643	0.317318	0.00192251	1.69981e-19	462166	T	C	1.4438e-05	0.317218	5.29507e-05	0.79	372184
Waist circumference	Liver cell carcinoma	rs35681682	2	69678079	C	T	-0.0101534	0.407729	0.00177268	1e-08	462166	C	T	2.58897e-05	0.408091	4.89198e-05	0.6	372184
Waist circumference	Liver cell carcinoma	rs35882248	2	230627955	T	C	0.0157088	0.317213	0.00191956	2.80027e-16	462166	T	C	5.94109e-05	0.317901	5.2945e-05	0.26	372184
Waist circumference	Liver cell carcinoma	rs36007635	6	163009335	A	G	-0.0165685	0.137694	0.00259543	1.7e-10	462166	A	G	-4.50675e-05	0.137292	7.1593e-05	0.53	372184
Waist circumference	Liver cell carcinoma	rs36061954	8	38329650	T	C	0.0114574	0.39881	0.00182669	3.59998e-10	462166	T	C	4.28202e-05	0.399385	5.02668e-05	0.39	372184
Waist circumference	Liver cell carcinoma	rs36140	5	66164160	C	A	0.0111762	0.635311	0.001867	2.1e-09	462166	C	A	-3.22146e-05	0.634815	5.14696e-05	0.53	372184
Waist circumference	Liver cell carcinoma	rs36165342	12	122530256	C	T	0.0107118	0.478618	0.00178943	2.1e-09	462166	C	T	-1.6331e-05	0.479342	4.92262e-05	0.74	372184
Waist circumference	Liver cell carcinoma	rs3764002	12	108618630	T	C	-0.0160772	0.261552	0.00203505	2.80027e-15	462166	T	C	-1.34458e-05	0.261815	5.59977e-05	0.81	372184
Waist circumference	Liver cell carcinoma	rs3768321	1	40035928	T	G	0.0176726	0.196525	0.00224849	3.80014e-15	462166	T	G	-6.31593e-06	0.195819	6.21181e-05	0.92	372184
Waist circumference	Liver cell carcinoma	rs3784692	15	67993366	T	C	0.0185824	0.601752	0.00182662	2.60016e-24	462166	T	C	3.05716e-05	0.601642	5.02355e-05	0.54	372184
Waist circumference	Liver cell carcinoma	rs3806114	6	20482335	A	G	-0.0108144	0.668366	0.00192005	1.79999e-08	462166	A	G	-4.889e-05	0.668402	5.28858e-05	0.36	372184
Waist circumference	Liver cell carcinoma	rs3807566	7	50564204	T	G	-0.012149	0.438304	0.00180583	1.69981e-11	462166	T	G	-4.42679e-05	0.438068	4.97295e-05	0.37	372184
Waist circumference	Liver cell carcinoma	rs3814883	16	29994922	T	C	0.0239816	0.482382	0.00179535	1.10002e-40	462166	T	C	4.20418e-05	0.482164	4.94392e-05	0.4	372184
Waist circumference	Liver cell carcinoma	rs3816760	12	133405069	A	G	0.0133538	0.307437	0.00193927	5.70033e-12	462166	A	G	-5.03853e-05	0.30682	5.34253e-05	0.35	372184
Waist circumference	Liver cell carcinoma	rs3826408	17	7101292	T	C	0.0112249	0.456788	0.00179579	4.09996e-10	462166	T	C	-4.5439e-05	0.456879	4.93637e-05	0.36	372184
Waist circumference	Liver cell carcinoma	rs3845344	1	75001480	T	C	0.0107371	0.391147	0.00182845	4.30002e-09	462166	T	C	1.95376e-05	0.39124	5.04659e-05	0.7	372184
Waist circumference	Liver cell carcinoma	rs3866805	1	6657424	A	C	0.010421	0.355681	0.00187021	2.5e-08	462166	A	C	4.62062e-05	0.355481	5.16419e-05	0.37	372184
Waist circumference	Liver cell carcinoma	rs3935190	17	79084367	A	G	-0.0126195	0.536793	0.00180625	2.80027e-12	462166	A	G	-2.11461e-06	0.536907	4.96474e-05	0.97	372184
Waist circumference	Liver cell carcinoma	rs3936510	5	55860866	T	G	0.0137147	0.201255	0.0022268	7.29995e-10	462166	T	G	3.48127e-05	0.201406	6.13291e-05	0.57	372184
Waist circumference	Liver cell carcinoma	rs3949781	9	92178472	A	T	0.0115117	0.538137	0.00180564	1.79999e-10	462166	A	T	-1.06798e-05	0.538466	4.96917e-05	0.83	372184
Waist circumference	Liver cell carcinoma	rs400031	5	741999	G	A	0.012086	0.756094	0.00215599	2.1e-08	462166	G	A	2.95193e-06	0.756367	5.94145e-05	0.96	372184
Waist circumference	Liver cell carcinoma	rs40067	5	107439012	A	G	-0.0156125	0.170153	0.00238663	6.09958e-11	462166	A	G	-3.61386e-05	0.169969	6.57667e-05	0.58	372184
Waist circumference	Liver cell carcinoma	rs4017425	3	44028764	T	C	-0.0101269	0.47017	0.00179274	1.6e-08	462166	T	C	0.000110455	0.470538	4.94337e-05	0.025	372184
Waist circumference	Liver cell carcinoma	rs4072917	8	143300279	A	G	0.0117189	0.474253	0.0017994	7.39946e-11	462166	A	G	9.65212e-05	0.473696	4.95351e-05	0.051	372184
Waist circumference	Liver cell carcinoma	rs4075353	10	102415609	A	G	-0.0105885	0.344101	0.00189213	2.19999e-08	462166	A	G	5.08354e-05	0.34407	5.20931e-05	0.33	372184
Waist circumference	Liver cell carcinoma	rs4148155	4	89054667	G	A	-0.0189755	0.113256	0.00281242	1.50003e-11	462166	G	A	0.000103154	0.113543	7.74313e-05	0.18	372184
Waist circumference	Liver cell carcinoma	rs4290163	10	104610926	T	G	0.0113777	0.392697	0.00183305	5.39995e-10	462166	T	G	-1.71753e-05	0.39308	5.04344e-05	0.73	372184
Waist circumference	Liver cell carcinoma	rs429343	2	147903382	G	A	-0.0124509	0.576576	0.00180931	5.90065e-12	462166	G	A	-5.61546e-05	0.576492	4.99468e-05	0.26	372184
Waist circumference	Liver cell carcinoma	rs429358	19	45411941	C	T	-0.0271422	0.154146	0.00248126	7.50067e-28	462166	C	T	-0.00021459	0.154076	6.82262e-05	0.0017	372184
Waist circumference	Liver cell carcinoma	rs4344019	7	114588540	G	A	0.0200862	0.91694	0.00324046	5.69994e-10	462166	G	A	1.4838e-05	0.917084	8.92744e-05	0.87	372184
Waist circumference	Liver cell carcinoma	rs4419475	4	96150044	T	A	0.0112635	0.407376	0.00181962	5.99998e-10	462166	T	A	3.011e-05	0.407562	5.00981e-05	0.55	372184
Waist circumference	Liver cell carcinoma	rs4456769	20	25190777	T	C	0.0134001	0.333423	0.0019003	1.80011e-12	462166	T	C	0.000160636	0.333592	5.22491e-05	0.0021	372184
Waist circumference	Liver cell carcinoma	rs4469245	5	153210953	T	A	-0.0115211	0.662728	0.00189126	1.09999e-09	462166	T	A	-4.3568e-05	0.662738	5.21016e-05	0.4	372184
Waist circumference	Liver cell carcinoma	rs4482463	2	205375909	A	C	-0.0258908	0.923005	0.00335821	1.29987e-14	462166	A	C	0.000221596	0.923151	9.27985e-05	0.017	372184
Waist circumference	Liver cell carcinoma	rs4525978	4	102133144	T	C	-0.0113759	0.734555	0.00203018	2.1e-08	462166	T	C	-1.04799e-05	0.734648	5.59591e-05	0.85	372184
Waist circumference	Liver cell carcinoma	rs4527444	4	30842780	G	A	0.0105243	0.541317	0.00179433	4.49997e-09	462166	G	A	-4.02748e-06	0.541275	4.94554e-05	0.94	372184
Waist circumference	Liver cell carcinoma	rs4552632	5	164574688	A	G	-0.0101695	0.616568	0.00184128	3.29997e-08	462166	A	G	-4.6497e-05	0.616841	5.07272e-05	0.36	372184
Waist circumference	Liver cell carcinoma	rs4689465	4	6492739	C	T	-0.0108689	0.525445	0.00178976	1.29999e-09	462166	C	T	3.27145e-06	0.524536	4.93472e-05	0.95	372184
Waist circumference	Liver cell carcinoma	rs4706004	5	130391918	G	A	-0.0134593	0.217047	0.00216831	5.39995e-10	462166	G	A	5.57475e-05	0.217204	5.97454e-05	0.35	372184
Waist circumference	Liver cell carcinoma	rs4718964	7	70045941	T	G	0.0122483	0.413175	0.00182202	1.80011e-11	462166	T	G	0.00010901	0.41876	5.01768e-05	0.0299999	372184
Waist circumference	Liver cell carcinoma	rs4722398	7	3125220	T	C	0.0168104	0.136117	0.00260196	1e-10	462166	T	C	-1.94425e-05	0.135919	7.17325e-05	0.79	372184
Waist circumference	Liver cell carcinoma	rs4742782	9	103089143	G	C	0.0124912	0.315942	0.00192172	8.00018e-11	462166	G	C	3.26362e-05	0.316098	5.2899e-05	0.54	372184
Waist circumference	Liver cell carcinoma	rs4790841	17	1835482	T	C	-0.0212551	0.154472	0.0024876	1.29987e-17	462166	T	C	-4.91071e-05	0.154488	6.83879e-05	0.47	372184
Waist circumference	Liver cell carcinoma	rs484455	13	109835686	A	G	-0.0115336	0.481363	0.00179638	1.40001e-10	462166	A	G	9.60965e-05	0.481745	4.94057e-05	0.0519996	372184
Waist circumference	Liver cell carcinoma	rs4844809	1	209519772	C	G	0.0158367	0.131994	0.00263686	1.89998e-09	462166	C	G	-7.35764e-05	0.132157	7.27473e-05	0.31	372184
Waist circumference	Liver cell carcinoma	rs4851283	2	100894802	G	C	-0.0173961	0.684805	0.00193525	2.49977e-19	462166	G	C	-5.59881e-05	0.685107	5.34466e-05	0.29	372184
Waist circumference	Liver cell carcinoma	rs4856720	3	161447373	C	G	0.0114342	0.53938	0.0017918	1.79999e-10	462166	C	G	-3.68921e-05	0.539341	4.94125e-05	0.46	372184
Waist circumference	Liver cell carcinoma	rs4876611	8	116671848	G	A	0.0150085	0.720239	0.0019947	5.30029e-14	462166	G	A	6.68208e-05	0.72022	5.49019e-05	0.22	372184
Waist circumference	Liver cell carcinoma	rs4900715	14	47306418	A	G	-0.0114279	0.507101	0.00179331	1.89998e-10	462166	A	G	2.77012e-05	0.506719	4.93332e-05	0.57	372184
Waist circumference	Liver cell carcinoma	rs4908672	1	7725414	T	C	0.0113966	0.393063	0.00183009	4.70002e-10	462166	T	C	-9.9328e-08	0.393348	5.05105e-05	1	372184
Waist circumference	Liver cell carcinoma	rs520478	6	124897878	T	G	-0.0125051	0.701359	0.00197262	2.30001e-10	462166	T	G	2.1048e-05	0.70117	5.43722e-05	0.7	372184
Waist circumference	Liver cell carcinoma	rs539515	1	177889025	C	A	0.0378223	0.204929	0.00221181	1.50003e-65	462166	C	A	1.66035e-05	0.204842	6.10181e-05	0.79	372184
Waist circumference	Liver cell carcinoma	rs55726687	12	991306	A	G	0.0199369	0.209735	0.00219529	1.10002e-19	462166	A	G	-3.53784e-05	0.209346	6.04493e-05	0.56	372184
Waist circumference	Liver cell carcinoma	rs55794894	7	133516821	A	G	-0.014525	0.135429	0.00261481	2.80001e-08	462166	A	G	0.000110602	0.13517	7.20554e-05	0.12	372184
Waist circumference	Liver cell carcinoma	rs557951	3	62713263	G	T	0.0120789	0.312953	0.00193163	4e-10	462166	G	T	3.86927e-05	0.312885	5.32648e-05	0.47	372184
Waist circumference	Liver cell carcinoma	rs559231	18	39644247	T	G	0.0107518	0.393054	0.00184107	5.19996e-09	462166	T	G	-3.7317e-05	0.393175	5.0639e-05	0.46	372184
Waist circumference	Liver cell carcinoma	rs56094641	16	53806453	G	A	0.057552	0.404591	0.00182234	1e-200	462166	G	A	1.38525e-05	0.405182	5.01467e-05	0.780001	372184
Waist circumference	Liver cell carcinoma	rs56803094	15	99222509	G	A	-0.0127745	0.226708	0.00214599	2.59998e-09	462166	G	A	-6.97152e-06	0.226814	5.90029e-05	0.91	372184
Waist circumference	Liver cell carcinoma	rs57636386	18	58048295	C	T	-0.0309067	0.083822	0.00324088	1.50003e-21	462166	C	T	0.000100982	0.083864	8.91205e-05	0.26	372184
Waist circumference	Liver cell carcinoma	rs587271	1	54743111	T	C	0.0118054	0.686869	0.0020079	4.09996e-09	462166	T	C	1.49602e-05	0.686827	5.54314e-05	0.79	372184
Waist circumference	Liver cell carcinoma	rs58862095	7	75081418	T	C	-0.0165812	0.419271	0.00181678	7.10068e-20	462166	T	C	1.26742e-05	0.419449	4.99934e-05	0.8	372184
Waist circumference	Liver cell carcinoma	rs588660	1	96886604	A	G	0.0155276	0.584119	0.00181174	1e-17	462166	A	G	3.00344e-05	0.583928	4.99638e-05	0.55	372184
Waist circumference	Liver cell carcinoma	rs59068084	4	113256737	T	G	0.0101403	0.410212	0.00181938	2.5e-08	462166	T	G	-4.21292e-07	0.410704	5.01204e-05	0.99	372184
Waist circumference	Liver cell carcinoma	rs59104534	8	25666169	T	C	0.0107189	0.298501	0.00196197	4.70002e-08	462166	T	C	5.20665e-05	0.298475	5.40061e-05	0.34	372184
Waist circumference	Liver cell carcinoma	rs6001877	22	40720704	A	G	-0.010579	0.339906	0.00189657	2.39999e-08	462166	A	G	4.24505e-05	0.348924	5.18601e-05	0.41	372184
Waist circumference	Liver cell carcinoma	rs6030803	20	41986507	C	T	-0.0176808	0.126588	0.00270327	6.09958e-11	462166	C	T	0.000143608	0.126668	7.42806e-05	0.0530005	372184
Waist circumference	Liver cell carcinoma	rs6069037	20	53503198	A	C	-0.011125	0.731389	0.00202001	3.59998e-08	462166	A	C	0.000124253	0.731462	5.55411e-05	0.025	372184
Waist circumference	Liver cell carcinoma	rs61223906	7	39447726	A	G	-0.0108726	0.339313	0.00188655	8.30004e-09	462166	A	G	-5.40413e-05	0.339442	5.19072e-05	0.3	372184
Waist circumference	Liver cell carcinoma	rs61813324	1	156049877	T	C	0.0219762	0.135713	0.00264443	9.49948e-17	462166	T	C	-1.19433e-05	0.135477	7.30031e-05	0.87	372184
Waist circumference	Liver cell carcinoma	rs61903695	11	89922417	G	A	0.0134514	0.254942	0.00205497	5.90065e-11	462166	G	A	6.75435e-05	0.254588	5.66032e-05	0.23	372184
Waist circumference	Liver cell carcinoma	rs61969511	13	86484042	A	G	0.011857	0.278938	0.0020127	3.79997e-09	462166	A	G	3.63745e-05	0.278611	5.53911e-05	0.51	372184
Waist circumference	Liver cell carcinoma	rs62072003	17	52936314	T	C	0.0144325	0.143328	0.00256295	1.79999e-08	462166	T	C	0.000127867	0.143422	7.04327e-05	0.0690001	372184
Waist circumference	Liver cell carcinoma	rs62243489	3	62482927	G	T	-0.0155648	0.259239	0.00204876	2.99985e-14	462166	G	T	5.49051e-05	0.259427	5.64571e-05	0.33	372184
Waist circumference	Liver cell carcinoma	rs62246311	3	9507257	A	G	0.0204929	0.102338	0.00294652	3.50026e-12	462166	A	G	0.000146638	0.10229	8.12198e-05	0.0710003	372184
Waist circumference	Liver cell carcinoma	rs62261725	3	85898626	G	A	-0.0148698	0.326101	0.00190872	6.70039e-15	462166	G	A	-6.01261e-05	0.32645	5.26015e-05	0.25	372184
Waist circumference	Liver cell carcinoma	rs6493498	15	51754451	C	T	-0.013082	0.54539	0.001805	4.19952e-13	462166	C	T	-3.78433e-05	0.545122	4.96349e-05	0.450001	372184
Waist circumference	Liver cell carcinoma	rs649458	1	23712528	A	T	-0.018179	0.860102	0.00256951	1.50003e-12	462166	A	T	-6.66739e-05	0.860015	7.0864e-05	0.35	372184
Waist circumference	Liver cell carcinoma	rs6536575	4	162091639	C	T	0.0108432	0.51907	0.00178995	1.40001e-09	462166	C	T	3.81418e-05	0.519302	4.93343e-05	0.44	372184
Waist circumference	Liver cell carcinoma	rs6551304	3	88306596	G	A	0.016827	0.831916	0.00239416	2.09991e-12	462166	G	A	-1.44664e-05	0.832142	6.6035e-05	0.83	372184
Waist circumference	Liver cell carcinoma	rs6567160	18	57829135	C	T	0.0451644	0.232725	0.00211824	7.19449e-101	462166	C	T	-8.45357e-05	0.232737	5.82586e-05	0.15	372184
Waist circumference	Liver cell carcinoma	rs6575340	14	94023972	A	G	0.0161584	0.636022	0.00186502	4.60045e-18	462166	A	G	-2.62447e-05	0.636358	5.12961e-05	0.61	372184
Waist circumference	Liver cell carcinoma	rs6669341	1	47678458	G	A	-0.0125214	0.58271	0.0018097	4.49987e-12	462166	G	A	4.69148e-05	0.582326	4.99518e-05	0.35	372184
Waist circumference	Liver cell carcinoma	rs6682438	1	33784146	C	T	0.0124771	0.673097	0.00190203	5.40008e-11	462166	C	T	-7.38875e-05	0.672692	5.24952e-05	0.16	372184
Waist circumference	Liver cell carcinoma	rs6693294	1	49908644	G	A	-0.0170126	0.688535	0.00192843	1.10002e-18	462166	G	A	-0.000110105	0.681675	5.27425e-05	0.0369999	372184
Waist circumference	Liver cell carcinoma	rs6739755	2	59330227	G	A	-0.0159241	0.603358	0.00182885	3.10027e-18	462166	G	A	-4.79343e-05	0.60356	5.04779e-05	0.34	372184
Waist circumference	Liver cell carcinoma	rs67609008	10	126640936	C	T	0.011102	0.283612	0.00199233	2.5e-08	462166	C	T	-8.71152e-05	0.282937	5.48948e-05	0.11	372184
Waist circumference	Liver cell carcinoma	rs67632512	5	92251840	A	C	0.0165927	0.117046	0.00281561	3.79997e-09	462166	A	C	4.85207e-05	0.117001	7.76037e-05	0.53	372184
Waist circumference	Liver cell carcinoma	rs6791983	3	25111890	A	C	0.0123148	0.750006	0.00205988	2.30001e-09	462166	A	C	2.28246e-05	0.749897	5.68118e-05	0.69	372184
Waist circumference	Liver cell carcinoma	rs6799080	3	81905591	A	G	0.0102307	0.353391	0.00186721	4.30002e-08	462166	A	G	-6.97952e-05	0.353158	5.15112e-05	0.18	372184
Waist circumference	Liver cell carcinoma	rs6846041	4	18477030	G	C	0.0123073	0.320508	0.00191467	1.29999e-10	462166	G	C	-1.16084e-05	0.320918	5.27594e-05	0.83	372184
Waist circumference	Liver cell carcinoma	rs6849518	4	20120274	T	C	0.0218636	0.12428	0.00270973	7.10068e-16	462166	T	C	2.99414e-05	0.124014	7.47711e-05	0.69	372184
Waist circumference	Liver cell carcinoma	rs6938973	6	98421721	C	T	0.0120106	0.601488	0.001827	4.90004e-11	462166	C	T	-7.33143e-05	0.601393	5.03416e-05	0.15	372184
Waist circumference	Liver cell carcinoma	rs7034554	9	37081301	G	A	-0.0112644	0.373813	0.00184813	1.09999e-09	462166	G	A	3.08031e-05	0.373484	5.08524e-05	0.54	372184
Waist circumference	Liver cell carcinoma	rs703984	10	80941417	C	G	-0.011472	0.414809	0.00181967	2.90001e-10	462166	C	G	4.7711e-05	0.414613	5.01097e-05	0.34	372184
Waist circumference	Liver cell carcinoma	rs704061	12	89771903	C	T	0.0146223	0.455057	0.00179659	4.00037e-16	462166	C	T	5.72406e-06	0.455078	4.94609e-05	0.91	372184
Waist circumference	Liver cell carcinoma	rs7070670	10	61842645	T	C	-0.0120318	0.327941	0.00191737	3.50002e-10	462166	T	C	1.62654e-05	0.327649	5.27865e-05	0.760001	372184
Waist circumference	Liver cell carcinoma	rs7115013	11	43934592	T	C	-0.0106394	0.442738	0.00180461	3.69999e-09	462166	T	C	-3.17494e-07	0.442639	4.96811e-05	0.99	372184
Waist circumference	Liver cell carcinoma	rs7132908	12	50263148	A	G	0.0215129	0.384454	0.00183998	1.39991e-31	462166	A	G	-0.000113555	0.383779	5.06446e-05	0.025	372184
Waist circumference	Liver cell carcinoma	rs71495038	10	33971383	A	G	0.0223778	0.076924	0.00335663	2.60016e-11	462166	A	G	-0.000149437	0.076774	9.24989e-05	0.11	372184
Waist circumference	Liver cell carcinoma	rs7169847	15	95272920	T	G	-0.0102703	0.635678	0.00186771	3.79997e-08	462166	T	G	-6.72066e-05	0.635425	5.13506e-05	0.19	372184
Waist circumference	Liver cell carcinoma	rs7171864	15	73227249	A	G	0.0128894	0.660202	0.00189898	1.10002e-11	462166	A	G	2.02787e-05	0.660339	5.2237e-05	0.7	372184
Waist circumference	Liver cell carcinoma	rs7206608	16	82872628	G	C	0.0120004	0.321623	0.00191641	3.79997e-10	462166	G	C	1.18992e-06	0.321389	5.27706e-05	0.98	372184
Waist circumference	Liver cell carcinoma	rs7218014	17	65832016	C	T	0.0224089	0.197315	0.00225393	2.70023e-23	462166	C	T	-1.73788e-05	0.196943	6.2032e-05	0.780001	372184
Waist circumference	Liver cell carcinoma	rs7259070	19	47562509	C	T	0.0153811	0.596078	0.00184133	6.59933e-17	462166	C	T	-4.39253e-05	0.595857	5.05617e-05	0.38	372184
Waist circumference	Liver cell carcinoma	rs72617140	2	229019109	C	A	0.0152073	0.213903	0.00217889	2.99985e-12	462166	C	A	-3.0586e-05	0.214111	6.00861e-05	0.61	372184
Waist circumference	Liver cell carcinoma	rs72618637	2	48953979	A	T	-0.0129811	0.189431	0.00231667	2.1e-08	462166	A	T	2.17351e-05	0.189606	6.39294e-05	0.73	372184
Waist circumference	Liver cell carcinoma	rs72634826	1	1601052	A	G	-0.0148957	0.259865	0.00206456	5.40008e-13	462166	A	G	-7.49504e-05	0.260014	5.69516e-05	0.19	372184
Waist circumference	Liver cell carcinoma	rs72892910	6	50816887	T	G	0.0301404	0.172259	0.00237148	5.19996e-37	462166	T	G	0.000152848	0.172278	6.53366e-05	0.0189998	372184
Waist circumference	Liver cell carcinoma	rs72976986	19	4050424	A	G	-0.0157587	0.190131	0.00230334	7.8001e-12	462166	A	G	-2.3885e-05	0.190293	6.33164e-05	0.709999	372184
Waist circumference	Liver cell carcinoma	rs73052033	3	185828465	C	T	-0.0210096	0.184916	0.00230513	7.89951e-20	462166	C	T	-2.19302e-05	0.184767	6.36001e-05	0.73	372184
Waist circumference	Liver cell carcinoma	rs73068448	7	26385763	T	C	-0.0153436	0.170691	0.00241309	2e-10	462166	T	C	-2.69975e-06	0.170901	6.64283e-05	0.97	372184
Waist circumference	Liver cell carcinoma	rs73142879	20	51195932	T	C	-0.0241942	0.192309	0.00228107	2.80027e-26	462166	T	C	1.33437e-05	0.192334	6.2666e-05	0.83	372184
Waist circumference	Liver cell carcinoma	rs7324067	13	65484906	C	T	0.0121297	0.761254	0.00210064	7.69999e-09	462166	C	T	4.06776e-05	0.761051	5.77606e-05	0.48	372184
Waist circumference	Liver cell carcinoma	rs735033	12	97563086	G	A	-0.0102658	0.605139	0.00184312	2.5e-08	462166	G	A	-5.93526e-05	0.621984	5.08666e-05	0.24	372184
Waist circumference	Liver cell carcinoma	rs7372674	3	196149165	A	C	0.0118947	0.357239	0.00186339	1.7e-10	462166	A	C	-1.10368e-05	0.357377	5.13869e-05	0.83	372184
Waist circumference	Liver cell carcinoma	rs7377083	4	102708997	A	C	0.0143396	0.431061	0.00181913	3.19963e-15	462166	A	C	6.91688e-05	0.431029	5.01379e-05	0.17	372184
Waist circumference	Liver cell carcinoma	rs73985439	2	212299249	C	A	0.0124046	0.307294	0.00193905	1.6e-10	462166	C	A	1.19097e-05	0.307574	5.35209e-05	0.82	372184
Waist circumference	Liver cell carcinoma	rs74395133	3	61168196	C	T	-0.0162995	0.133535	0.00263949	6.59994e-10	462166	C	T	0.000120188	0.165566	6.62775e-05	0.0700003	372184
Waist circumference	Liver cell carcinoma	rs7442885	5	87682877	G	C	-0.0204724	0.214033	0.00218339	6.79986e-21	462166	G	C	2.80523e-05	0.213642	6.02031e-05	0.64	372184
Waist circumference	Liver cell carcinoma	rs7498044	15	92573639	A	G	-0.0151498	0.217312	0.00219298	4.90004e-12	462166	A	G	-2.29628e-05	0.21707	6.03133e-05	0.7	372184
Waist circumference	Liver cell carcinoma	rs7498665	16	28883241	G	A	0.026616	0.399688	0.00182769	4.90004e-48	462166	G	A	1.95738e-06	0.399551	5.03174e-05	0.97	372184
Waist circumference	Liver cell carcinoma	rs7519259	1	66434743	A	G	0.0126703	0.528392	0.00179634	1.69981e-12	462166	A	G	5.38576e-05	0.528191	4.95888e-05	0.28	372184
Waist circumference	Liver cell carcinoma	rs7537581	1	2725475	A	C	0.0107362	0.531758	0.00180248	2.59998e-09	462166	A	C	4.0838e-05	0.532039	4.97765e-05	0.41	372184
Waist circumference	Liver cell carcinoma	rs7539903	1	209211968	A	T	-0.0107184	0.615583	0.00183572	5.30005e-09	462166	A	T	-8.77772e-05	0.615049	5.05957e-05	0.0830004	372184
Waist circumference	Liver cell carcinoma	rs756717	16	72996162	A	G	-0.0107152	0.399071	0.00184896	6.80002e-09	462166	A	G	0.000118089	0.398464	5.09468e-05	0.02	372184
Waist circumference	Liver cell carcinoma	rs76286777	2	25195577	C	T	0.0234759	0.217783	0.0021623	1.80011e-27	462166	C	T	-4.14144e-05	0.21832	5.96323e-05	0.49	372184
Waist circumference	Liver cell carcinoma	rs7630382	3	85111108	T	C	0.013362	0.531552	0.00179336	9.30037e-14	462166	T	C	5.5264e-05	0.531947	4.94684e-05	0.26	372184
Waist circumference	Liver cell carcinoma	rs765876	6	143185891	G	A	-0.00980862	0.489495	0.00178785	4.09996e-08	462166	G	A	2.37829e-05	0.489356	4.92198e-05	0.630001	372184
Waist circumference	Liver cell carcinoma	rs7707394	5	74472939	A	G	-0.0167827	0.357264	0.00186285	2.09991e-19	462166	A	G	6.47304e-05	0.356897	5.13529e-05	0.21	372184
Waist circumference	Liver cell carcinoma	rs7708584	5	153543466	G	A	-0.0121976	0.572375	0.00180534	1.39991e-11	462166	G	A	-3.35427e-05	0.572364	4.9688e-05	0.5	372184
Waist circumference	Liver cell carcinoma	rs7752202	6	33396096	T	C	0.0177008	0.145139	0.00253183	2.70023e-12	462166	T	C	0.000188778	0.137346	7.14248e-05	0.00819993	372184
Waist circumference	Liver cell carcinoma	rs7755574	6	153365348	T	G	0.010917	0.282559	0.00198683	3.89996e-08	462166	T	G	-5.89434e-05	0.285527	5.45041e-05	0.28	372184
Waist circumference	Liver cell carcinoma	rs784257	18	53397199	C	T	0.0161785	0.812569	0.00230615	2.29985e-12	462166	C	T	-5.6041e-05	0.812776	6.34623e-05	0.38	372184
Waist circumference	Liver cell carcinoma	rs7845090	8	73449940	A	G	-0.0195133	0.709022	0.00197942	6.29941e-23	462166	A	G	6.23303e-05	0.709196	5.45006e-05	0.25	372184
Waist circumference	Liver cell carcinoma	rs7925100	11	118941596	A	G	0.0140407	0.396115	0.00182953	1.69981e-14	462166	A	G	2.13264e-05	0.395896	5.03816e-05	0.67	372184
Waist circumference	Liver cell carcinoma	rs7933085	11	130796248	G	A	0.0108889	0.507544	0.00179888	1.40001e-09	462166	G	A	7.83094e-06	0.507378	4.95252e-05	0.87	372184
Waist circumference	Liver cell carcinoma	rs7952436	11	67024534	T	C	-0.0289945	0.081988	0.00326001	5.90065e-19	462166	T	C	8.72166e-06	0.081906	8.98211e-05	0.92	372184
Waist circumference	Liver cell carcinoma	rs7966251	12	103731395	A	G	-0.0115986	0.255065	0.00205522	1.7e-08	462166	A	G	-4.27839e-06	0.254731	5.66174e-05	0.94	372184
Waist circumference	Liver cell carcinoma	rs8013377	14	25934244	C	A	-0.0166104	0.269606	0.002018	1.9002e-16	462166	C	A	1.12361e-05	0.269207	5.55258e-05	0.84	372184
Waist circumference	Liver cell carcinoma	rs8024137	15	35837297	T	A	0.0136852	0.848193	0.00250296	4.60002e-08	462166	T	A	-0.000160028	0.848162	6.87947e-05	0.02	372184
Waist circumference	Liver cell carcinoma	rs80243702	15	53163603	A	G	0.0151663	0.160621	0.00245648	6.69993e-10	462166	A	G	-1.64197e-05	0.160149	6.76946e-05	0.81	372184
Waist circumference	Liver cell carcinoma	rs8078135	17	21268583	T	C	-0.0101458	0.489933	0.00179655	1.6e-08	462166	T	C	-3.51021e-05	0.490223	4.94104e-05	0.48	372184
Waist circumference	Liver cell carcinoma	rs8097672	18	1839601	T	A	0.0167802	0.145231	0.00255407	5.00035e-11	462166	T	A	0.000105537	0.145061	7.02761e-05	0.13	372184
Waist circumference	Liver cell carcinoma	rs8112818	19	18812785	G	A	-0.0159195	0.400336	0.00183308	3.80014e-18	462166	G	A	-6.99781e-05	0.401232	5.035e-05	0.16	372184
Waist circumference	Liver cell carcinoma	rs815163	1	190294726	C	T	-0.0131383	0.563195	0.00179812	2.70023e-13	462166	C	T	2.40313e-05	0.563402	4.96244e-05	0.630001	372184
Waist circumference	Liver cell carcinoma	rs8192675	3	170724883	C	T	0.0159923	0.288645	0.00196858	4.49987e-16	462166	C	T	-7.04273e-05	0.288365	5.4298e-05	0.19	372184
Waist circumference	Liver cell carcinoma	rs852042	20	17091233	G	A	-0.0115951	0.758579	0.00209164	2.99999e-08	462166	G	A	-7.31612e-05	0.758496	5.74985e-05	0.2	372184
Waist circumference	Liver cell carcinoma	rs852983	5	142712064	A	G	-0.00983151	0.459562	0.00179325	4.20001e-08	462166	A	G	-2.94327e-06	0.459345	4.94321e-05	0.95	372184
Waist circumference	Liver cell carcinoma	rs862227	16	73602926	G	A	-0.0109798	0.457951	0.00179141	8.79995e-10	462166	G	A	3.82894e-05	0.457283	4.93637e-05	0.44	372184
Waist circumference	Liver cell carcinoma	rs862320	16	69651866	T	C	-0.0180264	0.409625	0.0018218	4.40048e-23	462166	T	C	-2.33933e-05	0.410245	5.01313e-05	0.64	372184
Waist circumference	Liver cell carcinoma	rs876605	5	77801359	G	A	-0.0111634	0.739809	0.00203598	4.20001e-08	462166	G	A	-1.42903e-05	0.739977	5.61622e-05	0.8	372184
Waist circumference	Liver cell carcinoma	rs879620	16	4015729	T	C	0.0194431	0.613194	0.00184223	4.90004e-26	462166	T	C	-6.73796e-05	0.612504	5.06963e-05	0.18	372184
Waist circumference	Liver cell carcinoma	rs883403	7	99047978	C	T	-0.0176676	0.154427	0.00247511	9.49948e-13	462166	C	T	-8.19566e-05	0.154657	6.81381e-05	0.23	372184
Waist circumference	Liver cell carcinoma	rs894736	12	54419910	G	A	0.0157371	0.362765	0.00186806	3.59998e-17	462166	G	A	2.6668e-05	0.361777	5.1352e-05	0.6	372184
Waist circumference	Liver cell carcinoma	rs923994	4	67802992	G	A	-0.0130094	0.783206	0.0021745	2.19999e-09	462166	G	A	-1.55307e-05	0.782932	5.99271e-05	0.8	372184
Waist circumference	Liver cell carcinoma	rs9289630	3	141178670	C	G	0.0144758	0.389039	0.00183898	3.50026e-15	462166	C	G	1.578e-05	0.38819	5.07209e-05	0.760001	372184
Waist circumference	Liver cell carcinoma	rs9294260	6	83433228	A	G	0.0131781	0.476584	0.00179925	2.39994e-13	462166	A	G	6.90245e-05	0.477012	4.9571e-05	0.16	372184
Waist circumference	Liver cell carcinoma	rs9308964	2	35436262	T	C	-0.0099592	0.565114	0.00180578	3.50002e-08	462166	T	C	6.12584e-05	0.565222	4.98571e-05	0.22	372184
Waist circumference	Liver cell carcinoma	rs9316661	13	54354615	C	T	-0.0156101	0.801292	0.00224739	3.80014e-12	462166	C	T	-4.95079e-05	0.801335	6.1808e-05	0.42	372184
Waist circumference	Liver cell carcinoma	rs9370243	6	53789830	T	G	0.0195525	0.082226	0.00325673	1.89998e-09	462166	T	G	7.18547e-05	0.082471	8.95558e-05	0.42	372184
Waist circumference	Liver cell carcinoma	rs9378676	6	2064264	C	A	0.0130316	0.234005	0.00211353	7.00003e-10	462166	C	A	-9.74342e-06	0.233584	5.82536e-05	0.87	372184
Waist circumference	Liver cell carcinoma	rs945211	1	32191798	C	G	0.0100787	0.615598	0.0018363	4.09996e-08	462166	C	G	2.82178e-05	0.615373	5.06142e-05	0.58	372184
Waist circumference	Liver cell carcinoma	rs9478496	6	154333183	C	T	0.0145491	0.164212	0.00242098	1.89998e-09	462166	C	T	-9.38545e-05	0.163999	6.6788e-05	0.16	372184
Waist circumference	Liver cell carcinoma	rs9568867	13	54107352	A	G	0.022614	0.129253	0.00268971	4.19952e-17	462166	A	G	6.02863e-06	0.129114	7.40245e-05	0.94	372184
Waist circumference	Liver cell carcinoma	rs9584870	13	99245866	C	T	-0.0108139	0.366117	0.00189234	1.09999e-08	462166	C	T	-3.92269e-05	0.366003	5.20331e-05	0.450001	372184
Waist circumference	Liver cell carcinoma	rs9654453	5	299621	C	T	0.0170405	0.129259	0.00266903	1.7e-10	462166	C	T	9.28678e-05	0.12894	7.35832e-05	0.21	372184
Waist circumference	Liver cell carcinoma	rs9814758	3	123062657	G	T	-0.0111552	0.355886	0.00187521	2.69998e-09	462166	G	T	-4.60055e-05	0.355168	5.17191e-05	0.37	372184
Waist circumference	Liver cell carcinoma	rs9835772	3	85766025	T	A	0.0121296	0.243635	0.00208107	5.60003e-09	462166	T	A	8.65042e-05	0.24391	5.73654e-05	0.13	372184
Waist circumference	Liver cell carcinoma	rs9843653	3	49920571	C	T	0.0195793	0.511657	0.00178819	6.70039e-28	462166	C	T	-2.82481e-05	0.51182	4.93131e-05	0.57	372184
Waist circumference	Liver cell carcinoma	rs9888533	13	107854612	T	C	0.0108325	0.538081	0.00182556	2.99999e-09	462166	T	C	-5.8186e-05	0.53752	5.02448e-05	0.25	372184
Waist circumference	Liver cell carcinoma	rs9902846	17	4040774	T	C	0.0133756	0.316036	0.00192994	4.19952e-12	462166	T	C	3.50383e-05	0.316051	5.30903e-05	0.51	372184
Waist circumference	Liver cell carcinoma	rs9916444	17	42313512	G	C	0.0114738	0.34174	0.0018902	1.29999e-09	462166	G	C	7.38928e-05	0.34179	5.1948e-05	0.15	372184
Waist circumference	Liver cell carcinoma	rs9926784	16	19941968	C	T	-0.0132587	0.184548	0.00230452	8.70001e-09	462166	C	T	-8.40268e-06	0.184718	6.34327e-05	0.89	372184
Body fat percentage	Liver cell carcinoma	rs10050620	5	63927239	T	C	-0.0103073	0.325382	0.00164616	3.79997e-10	454633	T	C	8.07778e-06	0.325339	5.26002e-05	0.88	372184
Body fat percentage	Liver cell carcinoma	rs10100245	8	77226919	A	G	0.0152146	0.564497	0.00155645	1.39991e-22	454633	A	G	-9.21452e-05	0.564453	4.97173e-05	0.064	372184
Body fat percentage	Liver cell carcinoma	rs1013293	1	62570321	A	G	-0.0139271	0.430286	0.00155866	4.10015e-19	454633	A	G	-8.93915e-05	0.429566	4.99288e-05	0.0729995	372184
Body fat percentage	Liver cell carcinoma	rs10144067	14	93885198	T	C	0.0100925	0.59128	0.00158231	1.79999e-10	454633	T	C	-3.44119e-05	0.592023	5.05136e-05	0.5	372184
Body fat percentage	Liver cell carcinoma	rs10146997	14	79945162	G	A	0.018731	0.221871	0.00185697	6.29941e-24	454633	G	A	7.2361e-05	0.221897	5.92321e-05	0.22	372184
Body fat percentage	Liver cell carcinoma	rs10175266	2	36784987	G	A	0.0125399	0.368852	0.00159364	3.59998e-15	454633	G	A	-1.80487e-05	0.368575	5.10497e-05	0.719999	372184
Body fat percentage	Liver cell carcinoma	rs10187101	2	50742227	T	C	-0.010248	0.363611	0.00159844	1.40001e-10	454633	T	C	-5.08945e-05	0.363221	5.12607e-05	0.32	372184
Body fat percentage	Liver cell carcinoma	rs10209821	2	228983992	T	C	0.0123638	0.342612	0.0016188	2.19989e-14	454633	T	C	-2.35249e-05	0.341702	5.19434e-05	0.649999	372184
Body fat percentage	Liver cell carcinoma	rs10245306	7	158029340	C	G	0.00917484	0.685981	0.00167492	4.30002e-08	454633	C	G	-7.40152e-05	0.68628	5.35312e-05	0.17	372184
Body fat percentage	Liver cell carcinoma	rs10259620	7	27202289	G	A	-0.0139877	0.787159	0.00189659	1.59993e-13	454633	G	A	3.00839e-05	0.787386	6.05597e-05	0.62	372184
Body fat percentage	Liver cell carcinoma	rs10271582	7	99121950	G	A	-0.0138378	0.154048	0.00213519	9.09913e-11	454633	G	A	-8.08112e-05	0.154293	6.81964e-05	0.24	372184
Body fat percentage	Liver cell carcinoma	rs1038088	17	28074563	G	T	0.0125471	0.519335	0.00154189	4.00037e-16	454633	G	T	9.81548e-05	0.519408	4.91999e-05	0.0460002	372184
Body fat percentage	Liver cell carcinoma	rs10423928	19	46182304	A	T	-0.0232502	0.194436	0.00194747	7.39946e-33	454633	A	T	4.27514e-05	0.193982	6.21374e-05	0.49	372184
Body fat percentage	Liver cell carcinoma	rs10496731	2	135597628	G	T	-0.0115311	0.374905	0.00158686	3.69999e-13	454633	G	T	3.74221e-05	0.375298	5.07986e-05	0.46	372184
Body fat percentage	Liver cell carcinoma	rs10505836	12	19288508	C	A	0.0128411	0.860003	0.00223802	9.59997e-09	454633	C	A	1.86555e-05	0.860299	7.15254e-05	0.79	372184
Body fat percentage	Liver cell carcinoma	rs10510025	10	118650996	T	C	0.0129238	0.24708	0.00179232	5.60015e-13	454633	T	C	8.00244e-05	0.246855	5.72801e-05	0.16	372184
Body fat percentage	Liver cell carcinoma	rs10513935	18	1660497	A	G	-0.00942576	0.301501	0.00168416	2.19999e-08	454633	A	G	-1.5354e-05	0.302117	5.36964e-05	0.77	372184
Body fat percentage	Liver cell carcinoma	rs1056441	20	62373707	C	T	0.0120757	0.675301	0.0016495	2.49977e-13	454633	C	T	-6.13486e-05	0.712821	5.43663e-05	0.26	372184
Body fat percentage	Liver cell carcinoma	rs10756798	9	16739763	T	C	-0.0140265	0.642437	0.00160866	2.80027e-18	454633	T	C	1.69365e-06	0.641349	5.13149e-05	0.97	372184
Body fat percentage	Liver cell carcinoma	rs1078455	3	108129348	C	T	0.00964481	0.309511	0.00167852	9.09997e-09	454633	C	T	-5.19903e-05	0.309197	5.37402e-05	0.33	372184
Body fat percentage	Liver cell carcinoma	rs10788497	10	88127995	C	G	0.0103873	0.499616	0.00154427	1.69981e-11	454633	C	G	4.01201e-05	0.499432	4.93232e-05	0.42	372184
Body fat percentage	Liver cell carcinoma	rs10799778	1	23313923	G	T	-0.0130789	0.833671	0.00206635	2.5e-10	454633	G	T	0.000114318	0.166678	6.61612e-05	0.0840001	372184
Body fat percentage	Liver cell carcinoma	rs10854853	22	48877228	T	G	0.0104441	0.456784	0.00155077	1.59993e-11	454633	T	G	-6.35042e-05	0.452416	4.95786e-05	0.2	372184
Body fat percentage	Liver cell carcinoma	rs10867315	9	81574729	A	G	-0.0111522	0.190594	0.00196791	1.5e-08	454633	A	G	-6.41253e-06	0.190604	6.28457e-05	0.92	372184
Body fat percentage	Liver cell carcinoma	rs10896012	11	65278461	C	T	0.0115223	0.217394	0.00187372	7.79992e-10	454633	C	T	-2.77393e-05	0.217512	5.98543e-05	0.64	372184
Body fat percentage	Liver cell carcinoma	rs10938397	4	45182527	G	A	0.0201696	0.4343	0.00155596	1.99986e-38	454633	G	A	2.40954e-05	0.435012	4.97683e-05	0.630001	372184
Body fat percentage	Liver cell carcinoma	rs10959841	9	11469190	C	T	-0.00911255	0.387368	0.00158643	9.20005e-09	454633	C	T	-4.28191e-05	0.387009	5.06553e-05	0.4	372184
Body fat percentage	Liver cell carcinoma	rs10999460	10	72428283	T	C	0.016885	0.265521	0.00175383	6.09958e-22	454633	T	C	5.20873e-05	0.265244	5.60425e-05	0.35	372184
Body fat percentage	Liver cell carcinoma	rs11012732	10	21830104	G	A	0.0166039	0.331719	0.00163819	3.80014e-24	454633	G	A	-4.18399e-05	0.330796	5.23519e-05	0.42	372184
Body fat percentage	Liver cell carcinoma	rs11022718	11	13268144	T	C	-0.0107504	0.202968	0.00193009	2.5e-08	454633	T	C	-5.55832e-05	0.203023	6.16578e-05	0.37	372184
Body fat percentage	Liver cell carcinoma	rs11030016	11	27487992	T	C	0.0132564	0.739777	0.001761	5.19996e-14	454633	T	C	0.000106353	0.739958	5.62904e-05	0.0589997	372184
Body fat percentage	Liver cell carcinoma	rs11030108	11	27695464	G	A	-0.0185028	0.679962	0.00165098	3.80014e-29	454633	G	A	-1.48455e-05	0.679827	5.27291e-05	0.780001	372184
Body fat percentage	Liver cell carcinoma	rs11062595	12	3367883	G	C	-0.0153041	0.09222	0.00266658	9.49992e-09	454633	G	C	-3.59004e-05	0.092978	8.46616e-05	0.67	372184
Body fat percentage	Liver cell carcinoma	rs11079849	17	47090785	T	C	-0.0130416	0.328562	0.00164632	2.29985e-15	454633	T	C	-1.27683e-05	0.328829	5.24989e-05	0.81	372184
Body fat percentage	Liver cell carcinoma	rs11105842	12	91243910	A	G	-0.0101643	0.367542	0.00160647	2.5e-10	454633	A	G	-1.23827e-05	0.367997	5.12809e-05	0.81	372184
Body fat percentage	Liver cell carcinoma	rs11119208	1	209211968	G	A	-0.00965759	0.614902	0.00157945	9.69996e-10	454633	G	A	-8.77772e-05	0.615049	5.05957e-05	0.0830004	372184
Body fat percentage	Liver cell carcinoma	rs11122450	1	230301811	G	T	-0.0101571	0.611689	0.00157943	1.29999e-10	454633	G	T	-3.11614e-05	0.611895	5.05778e-05	0.54	372184
Body fat percentage	Liver cell carcinoma	rs11129660	3	35695961	T	C	0.0110275	0.209783	0.00189369	5.80003e-09	454633	T	C	-2.16289e-05	0.209306	6.06417e-05	0.719999	372184
Body fat percentage	Liver cell carcinoma	rs11150745	17	78757626	G	A	-0.0126783	0.317696	0.00166019	2.19989e-14	454633	G	A	-1.72874e-05	0.317819	5.29713e-05	0.74	372184
Body fat percentage	Liver cell carcinoma	rs11165643	1	96924097	T	C	0.0146762	0.590144	0.00156269	5.90065e-21	454633	T	C	3.11312e-05	0.589885	5.00281e-05	0.53	372184
Body fat percentage	Liver cell carcinoma	rs11205303	1	149906413	C	T	0.018328	0.406646	0.00156672	1.29987e-31	454633	C	T	-1.36986e-05	0.406093	5.02146e-05	0.79	372184
Body fat percentage	Liver cell carcinoma	rs11208779	1	66417145	C	G	0.010317	0.528878	0.00154445	2.39994e-11	454633	C	G	5.37708e-05	0.528756	4.94819e-05	0.28	372184
Body fat percentage	Liver cell carcinoma	rs11222371	11	130745719	T	C	0.0118153	0.409234	0.00156853	5.00035e-14	454633	T	C	7.6727e-05	0.408997	5.01073e-05	0.13	372184
Body fat percentage	Liver cell carcinoma	rs11245344	10	126436717	T	C	0.00937385	0.571137	0.00156054	1.89998e-09	454633	T	C	-2.14316e-05	0.57425	4.98119e-05	0.67	372184
Body fat percentage	Liver cell carcinoma	rs112852122	20	47498117	A	G	-0.0164403	0.157829	0.00215064	2.09991e-14	454633	A	G	-1.71178e-05	0.15732	6.87159e-05	0.8	372184
Body fat percentage	Liver cell carcinoma	rs11343	16	19279464	G	T	0.00867343	0.561331	0.00158474	4.39997e-08	454633	G	T	-2.60707e-05	0.561182	5.05958e-05	0.61	372184
Body fat percentage	Liver cell carcinoma	rs113503736	4	19204890	G	T	-0.0102974	0.223372	0.00185568	2.90001e-08	454633	G	T	-4.56726e-05	0.223023	5.94081e-05	0.44	372184
Body fat percentage	Liver cell carcinoma	rs113941571	15	52268996	T	C	0.0209909	0.078721	0.00297573	1.69981e-12	454633	T	C	-3.29606e-05	0.078761	9.49062e-05	0.73	372184
Body fat percentage	Liver cell carcinoma	rs11538	22	18220831	G	A	0.0121586	0.171838	0.00204591	2.80001e-09	454633	G	A	-6.37883e-05	0.171423	6.52428e-05	0.33	372184
Body fat percentage	Liver cell carcinoma	rs11619393	13	20262266	C	T	0.0146332	0.144968	0.00219293	2.49977e-11	454633	C	T	-3.16433e-05	0.145091	6.989e-05	0.649999	372184
Body fat percentage	Liver cell carcinoma	rs11619722	13	27998600	C	T	-0.0108221	0.300933	0.00168444	1.29999e-10	454633	C	T	2.01184e-05	0.300421	5.37527e-05	0.709999	372184
Body fat percentage	Liver cell carcinoma	rs11664106	18	2846812	T	A	0.010994	0.373948	0.00163476	1.80011e-11	454633	T	A	-7.2216e-06	0.373966	5.21663e-05	0.89	372184
Body fat percentage	Liver cell carcinoma	rs11664848	18	42575661	G	C	0.00965173	0.659616	0.00163558	3.59998e-09	454633	G	C	-6.40419e-05	0.659527	5.21576e-05	0.22	372184
Body fat percentage	Liver cell carcinoma	rs11666808	19	18383506	C	T	-0.0177091	0.625293	0.00160075	1.9002e-28	454633	C	T	-2.12629e-05	0.625974	5.1048e-05	0.68	372184
Body fat percentage	Liver cell carcinoma	rs11677541	2	165429235	A	G	-0.00923656	0.535271	0.00154968	2.5e-09	454633	A	G	-2.24045e-05	0.534886	4.9639e-05	0.649999	372184
Body fat percentage	Liver cell carcinoma	rs117176448	8	27261138	G	C	0.0172978	0.096175	0.00261256	3.59998e-11	454633	G	C	5.60132e-05	0.096271	8.33879e-05	0.5	372184
Body fat percentage	Liver cell carcinoma	rs11782074	8	142617096	T	G	0.0106691	0.383624	0.00161125	3.59998e-11	454633	T	G	-2.89237e-06	0.384065	5.1451e-05	0.96	372184
Body fat percentage	Liver cell carcinoma	rs11786089	8	21975521	G	A	0.0112967	0.459661	0.00154993	3.10027e-13	454633	G	A	3.51503e-05	0.45979	4.95168e-05	0.48	372184
Body fat percentage	Liver cell carcinoma	rs11852419	15	41456374	T	A	0.0106498	0.261669	0.00175622	1.29999e-09	454633	T	A	9.68759e-06	0.261451	5.60352e-05	0.86	372184
Body fat percentage	Liver cell carcinoma	rs11855853	15	78012618	T	C	-0.0103933	0.269414	0.00174766	2.69998e-09	454633	T	C	-6.79287e-05	0.2694	5.57489e-05	0.22	372184
Body fat percentage	Liver cell carcinoma	rs11866219	16	69549749	C	A	-0.0158787	0.583787	0.00158501	1.29987e-23	454633	C	A	7.35918e-06	0.584147	5.0623e-05	0.88	372184
Body fat percentage	Liver cell carcinoma	rs12042959	1	243533273	G	A	-0.0145771	0.143917	0.00220294	3.69999e-11	454633	G	A	-1.80583e-05	0.14373	7.054e-05	0.8	372184
Body fat percentage	Liver cell carcinoma	rs12053559	2	138416391	G	T	0.00856437	0.471201	0.00154317	2.90001e-08	454633	G	T	2.5416e-05	0.470933	4.94707e-05	0.61	372184
Body fat percentage	Liver cell carcinoma	rs12072739	1	98315893	G	A	0.0134145	0.224584	0.00184627	3.69999e-13	454633	G	A	5.8048e-05	0.224247	5.91379e-05	0.33	372184
Body fat percentage	Liver cell carcinoma	rs12103006	16	24726237	G	A	0.0104802	0.569085	0.00155885	1.80011e-11	454633	G	A	7.73009e-05	0.568776	4.97746e-05	0.12	372184
Body fat percentage	Liver cell carcinoma	rs12375196	7	103416541	A	C	0.0102996	0.424277	0.00156914	5.19996e-11	454633	A	C	6.19253e-05	0.424293	5.01178e-05	0.22	372184
Body fat percentage	Liver cell carcinoma	rs12376870	9	117890567	A	G	-0.0110309	0.237663	0.00181676	1.29999e-09	454633	A	G	2.3613e-05	0.237673	5.80126e-05	0.68	372184
Body fat percentage	Liver cell carcinoma	rs12402939	1	150615094	C	A	-0.0101759	0.392363	0.00157772	1.09999e-10	454633	C	A	5.07889e-07	0.392946	5.05236e-05	0.99	372184
Body fat percentage	Liver cell carcinoma	rs12432026	14	75282116	G	T	0.00996462	0.540113	0.00154621	1.2e-10	454633	G	T	4.1498e-05	0.540017	4.93595e-05	0.4	372184
Body fat percentage	Liver cell carcinoma	rs12441543	15	31689543	A	G	0.0114053	0.287112	0.0017089	2.49977e-11	454633	A	G	-0.000106411	0.286903	5.45428e-05	0.051	372184
Body fat percentage	Liver cell carcinoma	rs12459965	19	18452195	T	C	-0.0126806	0.267624	0.00174938	4.19952e-13	454633	T	C	4.50657e-05	0.26782	5.57541e-05	0.42	372184
Body fat percentage	Liver cell carcinoma	rs12462975	19	30277729	A	G	0.0123462	0.32959	0.00165332	8.19974e-14	454633	A	G	-2.7422e-05	0.318566	5.31455e-05	0.61	372184
Body fat percentage	Liver cell carcinoma	rs12475388	2	27039919	A	G	-0.00988584	0.485685	0.00154662	1.6e-10	454633	A	G	-5.88776e-05	0.428535	4.97632e-05	0.24	372184
Body fat percentage	Liver cell carcinoma	rs12538435	7	71437104	G	A	-0.0109846	0.261821	0.00175319	3.69999e-10	454633	G	A	1.30337e-05	0.261993	5.59751e-05	0.82	372184
Body fat percentage	Liver cell carcinoma	rs12619178	2	100838157	T	C	-0.0144544	0.400829	0.0015682	2.99985e-20	454633	T	C	-8.01989e-05	0.4007	5.02296e-05	0.11	372184
Body fat percentage	Liver cell carcinoma	rs12628603	22	38119213	A	G	-0.00959714	0.617054	0.00159107	1.6e-09	454633	A	G	-1.23036e-05	0.61677	5.0681e-05	0.81	372184
Body fat percentage	Liver cell carcinoma	rs12639116	3	62434127	T	C	-0.0161252	0.096558	0.00262251	7.79992e-10	454633	T	C	1.34697e-05	0.096495	8.3934e-05	0.87	372184
Body fat percentage	Liver cell carcinoma	rs12658319	5	153551892	T	C	0.0107194	0.299121	0.0016852	2e-10	454633	T	C	9.17461e-06	0.299056	5.38109e-05	0.86	372184
Body fat percentage	Liver cell carcinoma	rs12670456	7	122102781	G	A	0.00941089	0.301754	0.00168003	2.1e-08	454633	G	A	0.000117929	0.30181	5.36603e-05	0.0280001	372184
Body fat percentage	Liver cell carcinoma	rs12724928	1	113128931	C	T	-0.0146759	0.20486	0.00190484	1.29987e-14	454633	C	T	1.08397e-05	0.204824	6.09994e-05	0.86	372184
Body fat percentage	Liver cell carcinoma	rs1284373	1	33355923	T	C	-0.0108576	0.199214	0.00192322	1.6e-08	454633	T	C	-3.09401e-05	0.199134	6.1642e-05	0.62	372184
Body fat percentage	Liver cell carcinoma	rs12890931	14	69753369	G	T	0.0120832	0.362416	0.00161524	7.39946e-14	454633	G	T	8.99967e-05	0.362545	5.14866e-05	0.08	372184
Body fat percentage	Liver cell carcinoma	rs12926311	16	406427	C	G	-0.00918915	0.353546	0.00161862	1.40001e-08	454633	C	G	-2.28621e-05	0.353921	5.16778e-05	0.66	372184
Body fat percentage	Liver cell carcinoma	rs13026103	2	16611534	A	G	0.00961952	0.74098	0.00175567	4.30002e-08	454633	A	G	-5.68575e-05	0.740777	5.62426e-05	0.31	372184
Body fat percentage	Liver cell carcinoma	rs13064797	3	173656059	A	G	-0.0108506	0.205187	0.00190707	1.29999e-08	454633	A	G	-3.44086e-05	0.20519	6.09728e-05	0.57	372184
Body fat percentage	Liver cell carcinoma	rs13107325	4	103188709	T	C	0.0323745	0.074871	0.00292921	2.09991e-28	454633	T	C	3.37913e-05	0.074542	9.38438e-05	0.719999	372184
Body fat percentage	Liver cell carcinoma	rs13132853	4	38680015	G	A	-0.00936528	0.360225	0.00161107	6.1e-09	454633	G	A	2.33068e-05	0.359639	5.15787e-05	0.649999	372184
Body fat percentage	Liver cell carcinoma	rs13174863	5	139080745	G	A	0.0128832	0.14814	0.00218539	3.69999e-09	454633	G	A	4.34777e-05	0.14812	6.99034e-05	0.53	372184
Body fat percentage	Liver cell carcinoma	rs1318408	1	11925781	G	A	0.0157919	0.119506	0.00237893	3.19963e-11	454633	G	A	3.53517e-05	0.119454	7.61651e-05	0.64	372184
Body fat percentage	Liver cell carcinoma	rs1322842	6	20488897	G	A	-0.0114888	0.609473	0.00158746	4.60045e-13	454633	G	A	-1.58114e-05	0.609533	5.07525e-05	0.760001	372184
Body fat percentage	Liver cell carcinoma	rs13249935	8	143611456	C	T	0.00954133	0.366657	0.00161413	3.40001e-09	454633	C	T	-5.19862e-05	0.36656	5.15719e-05	0.31	372184
Body fat percentage	Liver cell carcinoma	rs13292699	9	15910044	C	A	-0.0200044	0.433725	0.0015583	1e-37	454633	C	A	3.94517e-05	0.433744	4.97589e-05	0.43	372184
Body fat percentage	Liver cell carcinoma	rs13389219	2	165528876	T	C	0.0170899	0.392441	0.00157313	1.69981e-27	454633	T	C	-6.66876e-05	0.392194	5.04238e-05	0.19	372184
Body fat percentage	Liver cell carcinoma	rs13408397	2	69582028	T	C	-0.0130723	0.411055	0.0015614	5.70033e-17	454633	T	C	1.75174e-05	0.41123	5.00115e-05	0.73	372184
Body fat percentage	Liver cell carcinoma	rs13436840	5	157926656	T	C	0.0136415	0.265069	0.0017496	6.29941e-15	454633	T	C	-6.42589e-05	0.264724	5.5972e-05	0.25	372184
Body fat percentage	Liver cell carcinoma	rs1350429	12	41819131	G	A	0.00973719	0.480306	0.00154554	2.99999e-10	454633	G	A	-4.43937e-06	0.480529	4.93617e-05	0.93	372184
Body fat percentage	Liver cell carcinoma	rs1377184	1	215246432	T	A	0.0127442	0.748963	0.00178122	8.4004e-13	454633	T	A	3.3465e-05	0.748604	5.7018e-05	0.56	372184
Body fat percentage	Liver cell carcinoma	rs1421334	8	30865733	C	A	-0.0113003	0.54884	0.00155717	4.00037e-13	454633	C	A	9.72107e-05	0.548565	4.97318e-05	0.051	372184
Body fat percentage	Liver cell carcinoma	rs1436348	3	104612668	G	A	0.0107963	0.582718	0.00156132	4.70002e-12	454633	G	A	8.70141e-05	0.582966	4.9971e-05	0.0819993	372184
Body fat percentage	Liver cell carcinoma	rs1441264	13	79580919	A	G	0.0119959	0.59371	0.00160493	7.8001e-14	454633	A	G	-1.28798e-05	0.594074	5.12152e-05	0.8	372184
Body fat percentage	Liver cell carcinoma	rs1453055	2	181329491	A	G	0.0126532	0.273355	0.00173398	2.90001e-13	454633	A	G	-3.54956e-05	0.273264	5.55487e-05	0.52	372184
Body fat percentage	Liver cell carcinoma	rs1454687	3	94038085	G	C	-0.0135392	0.51535	0.00153973	1.50003e-18	454633	G	C	7.54472e-05	0.515086	4.92745e-05	0.13	372184
Body fat percentage	Liver cell carcinoma	rs1456014	2	46899742	G	A	-0.0150933	0.205602	0.00190234	2.09991e-15	454633	G	A	-2.72903e-05	0.205594	6.09456e-05	0.649999	372184
Body fat percentage	Liver cell carcinoma	rs1469084	19	33868013	G	A	0.00878996	0.545742	0.00154865	1.40001e-08	454633	G	A	-2.26196e-05	0.545547	4.93768e-05	0.649999	372184
Body fat percentage	Liver cell carcinoma	rs1475860	21	18085482	C	G	0.00875321	0.505368	0.00155205	1.7e-08	454633	C	G	4.65029e-05	0.505535	4.94269e-05	0.35	372184
Body fat percentage	Liver cell carcinoma	rs149380583	15	80993786	C	G	-0.0127741	0.128655	0.00231146	3.29997e-08	454633	C	G	0.000105957	0.128913	7.36554e-05	0.15	372184
Body fat percentage	Liver cell carcinoma	rs1503526	5	63020706	C	T	0.0113767	0.47999	0.00154191	1.59993e-13	454633	C	T	-1.18888e-05	0.479689	4.92552e-05	0.81	372184
Body fat percentage	Liver cell carcinoma	rs1559900	8	14207321	T	C	0.00986943	0.286141	0.00170532	7.10003e-09	454633	T	C	4.57349e-05	0.286325	5.44479e-05	0.4	372184
Body fat percentage	Liver cell carcinoma	rs1568488	3	153657951	C	G	0.0117289	0.594863	0.00158106	1.20005e-13	454633	C	G	1.33964e-07	0.594732	5.05693e-05	1	372184
Body fat percentage	Liver cell carcinoma	rs1605898	11	85224799	A	T	0.0129238	0.837607	0.00209124	6.4e-10	454633	A	T	-2.42208e-05	0.837697	6.67633e-05	0.719999	372184
Body fat percentage	Liver cell carcinoma	rs1624064	6	26378681	C	T	-0.0106391	0.420353	0.00156343	1e-11	454633	C	T	2.14348e-05	0.420772	4.99863e-05	0.67	372184
Body fat percentage	Liver cell carcinoma	rs16916303	9	30823761	G	A	-0.0143754	0.11977	0.00240082	2.1e-09	454633	G	A	-2.7817e-05	0.119893	7.66549e-05	0.719999	372184
Body fat percentage	Liver cell carcinoma	rs16934748	10	33970319	C	T	0.0128932	0.150341	0.00215901	2.30001e-09	454633	C	T	-3.98808e-05	0.15003	6.90703e-05	0.56	372184
Body fat percentage	Liver cell carcinoma	rs16996657	20	15816236	C	T	0.0140368	0.127757	0.00231882	1.40001e-09	454633	C	T	3.64329e-05	0.127652	7.39471e-05	0.62	372184
Body fat percentage	Liver cell carcinoma	rs17016133	3	25313167	C	T	-0.0137367	0.130053	0.00229121	2e-09	454633	C	T	-5.85853e-06	0.130452	7.31967e-05	0.94	372184
Body fat percentage	Liver cell carcinoma	rs17055384	13	59285126	T	C	-0.0123469	0.182952	0.00200425	7.29995e-10	454633	T	C	4.8295e-06	0.183263	6.39296e-05	0.94	372184
Body fat percentage	Liver cell carcinoma	rs17172722	7	46620312	T	C	-0.010769	0.418942	0.0015641	5.79963e-12	454633	T	C	-2.07032e-05	0.419012	4.99409e-05	0.68	372184
Body fat percentage	Liver cell carcinoma	rs1724557	4	137098470	A	C	-0.0110497	0.586755	0.0015726	2.09991e-12	454633	A	C	3.76629e-05	0.587099	5.06987e-05	0.46	372184
Body fat percentage	Liver cell carcinoma	rs17522122	14	33302882	T	G	0.0126085	0.471197	0.00155155	4.40048e-16	454633	T	G	-3.57116e-05	0.47086	4.94774e-05	0.47	372184
Body fat percentage	Liver cell carcinoma	rs17639996	3	61269668	A	G	-0.0143309	0.150071	0.00216477	3.59998e-11	454633	A	G	0.000111672	0.150311	6.92083e-05	0.11	372184
Body fat percentage	Liver cell carcinoma	rs17681686	6	40367138	C	G	0.0136226	0.30483	0.00165383	1.80011e-16	454633	C	G	-1.76276e-06	0.304889	5.28964e-05	0.97	372184
Body fat percentage	Liver cell carcinoma	rs17704028	7	95140031	T	C	-0.0146575	0.147192	0.00217921	1.69981e-11	454633	T	C	3.86032e-05	0.147187	6.96039e-05	0.58	372184
Body fat percentage	Liver cell carcinoma	rs17770336	9	28414625	T	C	0.0154638	0.322448	0.00164622	5.79963e-21	454633	T	C	-2.63946e-05	0.322385	5.25817e-05	0.62	372184
Body fat percentage	Liver cell carcinoma	rs17820010	5	50384662	G	T	0.0124473	0.295596	0.00168847	1.69981e-13	454633	G	T	-7.35689e-05	0.295568	5.39896e-05	0.17	372184
Body fat percentage	Liver cell carcinoma	rs1782508	11	30243795	G	C	-0.00913519	0.655489	0.00162015	1.7e-08	454633	G	C	-1.99699e-05	0.655446	5.17276e-05	0.7	372184
Body fat percentage	Liver cell carcinoma	rs1787013	18	13072979	C	T	0.00961178	0.450716	0.00155008	5.60003e-10	454633	C	T	1.89034e-05	0.450524	4.94332e-05	0.7	372184
Body fat percentage	Liver cell carcinoma	rs1799923	3	42306294	G	A	0.0140939	0.886606	0.00242625	6.29999e-09	454633	G	A	-0.000162217	0.886628	7.7663e-05	0.0369999	372184
Body fat percentage	Liver cell carcinoma	rs1801282	3	12393125	G	C	0.0301151	0.119535	0.0023675	4.60045e-37	454633	G	C	-4.25422e-05	0.119739	7.57126e-05	0.57	372184
Body fat percentage	Liver cell carcinoma	rs1808629	8	73435964	A	G	-0.01632	0.685441	0.00166697	1.20005e-22	454633	A	G	1.5576e-05	0.6856	5.32476e-05	0.77	372184
Body fat percentage	Liver cell carcinoma	rs1813039	8	76295984	A	G	0.0103333	0.709746	0.00170753	1.40001e-09	454633	A	G	-5.46818e-05	0.70971	5.4542e-05	0.32	372184
Body fat percentage	Liver cell carcinoma	rs1861410	2	58933591	T	C	-0.0135852	0.555344	0.0015523	2.09991e-18	454633	T	C	5.23386e-05	0.55535	4.97336e-05	0.29	372184
Body fat percentage	Liver cell carcinoma	rs1893659	18	21080859	A	C	-0.0163989	0.460098	0.00155688	6.09958e-26	454633	A	C	-6.57897e-05	0.459438	4.96573e-05	0.19	372184
Body fat percentage	Liver cell carcinoma	rs1906252	6	98550289	A	C	-0.0161687	0.484388	0.00154706	1.39991e-25	454633	A	C	-3.49224e-07	0.484766	4.9452e-05	0.99	372184
Body fat percentage	Liver cell carcinoma	rs1945160	18	22164216	A	G	-0.00962166	0.375871	0.0016001	1.79999e-09	454633	A	G	4.00165e-06	0.375693	5.10222e-05	0.94	372184
Body fat percentage	Liver cell carcinoma	rs1964675	3	136114945	T	C	0.0096786	0.711087	0.00170107	1.29999e-08	454633	T	C	0.000106336	0.710963	5.43731e-05	0.051	372184
Body fat percentage	Liver cell carcinoma	rs1991002	5	52848593	G	T	-0.0100728	0.495176	0.00154583	7.19946e-11	454633	G	T	7.20862e-05	0.495173	4.94067e-05	0.14	372184
Body fat percentage	Liver cell carcinoma	rs2002023	10	76848524	T	C	0.0102433	0.409059	0.00157002	6.79986e-11	454633	T	C	-6.67145e-06	0.409284	5.01082e-05	0.89	372184
Body fat percentage	Liver cell carcinoma	rs2008018	17	61954471	A	G	0.0110009	0.322077	0.00164659	2.39994e-11	454633	A	G	-6.51878e-05	0.322406	5.25387e-05	0.21	372184
Body fat percentage	Liver cell carcinoma	rs2034946	17	73863589	G	T	0.0119487	0.208834	0.00190099	3.29997e-10	454633	G	T	0.000139318	0.208957	6.06274e-05	0.0219999	372184
Body fat percentage	Liver cell carcinoma	rs2108635	12	2159556	G	A	0.00983786	0.338522	0.00163453	1.79999e-09	454633	G	A	9.16032e-05	0.338238	5.22049e-05	0.0790005	372184
Body fat percentage	Liver cell carcinoma	rs2111281	12	108165360	C	A	0.0115537	0.366942	0.00160056	5.30029e-13	454633	C	A	-0.000110895	0.366613	5.11236e-05	0.0299999	372184
Body fat percentage	Liver cell carcinoma	rs215669	7	32378979	A	G	-0.012096	0.611659	0.00158845	2.60016e-14	454633	A	G	4.01201e-05	0.61162	5.07386e-05	0.43	372184
Body fat percentage	Liver cell carcinoma	rs2165991	15	53101700	G	A	0.0117936	0.253707	0.00178131	3.59998e-11	454633	G	A	-4.27931e-05	0.253142	5.69234e-05	0.450001	372184
Body fat percentage	Liver cell carcinoma	rs2172131	10	133978962	C	T	-0.0110832	0.578543	0.00156255	1.29987e-12	454633	C	T	2.48933e-05	0.578148	4.98918e-05	0.62	372184
Body fat percentage	Liver cell carcinoma	rs217672	14	62361021	C	A	0.0129295	0.27173	0.00173907	1e-13	454633	C	A	-3.6317e-05	0.271573	5.54968e-05	0.51	372184
Body fat percentage	Liver cell carcinoma	rs2178899	6	31606756	T	A	-0.0191217	0.128827	0.002297	8.49963e-17	454633	T	A	0.000197168	0.129171	7.33768e-05	0.00719996	372184
Body fat percentage	Liver cell carcinoma	rs2182717	6	120219180	A	G	0.010121	0.691021	0.00167361	1.5e-09	454633	A	G	3.59203e-05	0.690958	5.34996e-05	0.5	372184
Body fat percentage	Liver cell carcinoma	rs2190788	5	144484261	T	G	0.0110461	0.319702	0.00166011	2.90001e-11	454633	T	G	1.92519e-05	0.319869	5.30484e-05	0.719999	372184
Body fat percentage	Liver cell carcinoma	rs2192527	4	18329824	G	A	0.0141172	0.465502	0.00154567	6.59933e-20	454633	G	A	1.96532e-05	0.465617	4.94439e-05	0.69	372184
Body fat percentage	Liver cell carcinoma	rs2192649	7	78126279	G	T	0.00852919	0.500777	0.00155109	3.79997e-08	454633	G	T	1.61772e-05	0.501429	4.95488e-05	0.74	372184
Body fat percentage	Liver cell carcinoma	rs2243928	13	111981707	G	C	-0.0120426	0.648983	0.00163641	1.9002e-13	454633	G	C	4.82003e-05	0.649597	5.22613e-05	0.36	372184
Body fat percentage	Liver cell carcinoma	rs2276936	4	89726283	C	A	-0.0123522	0.470368	0.00154228	1.20005e-15	454633	C	A	-2.90646e-05	0.470276	4.93559e-05	0.56	372184
Body fat percentage	Liver cell carcinoma	rs2291127	3	138122477	T	C	-0.0137926	0.156234	0.00211992	7.70016e-11	454633	T	C	1.45741e-05	0.156365	6.78002e-05	0.83	372184
Body fat percentage	Liver cell carcinoma	rs2307111	5	75003678	C	T	-0.0171461	0.39509	0.00157693	1.50003e-27	454633	C	T	-8.5538e-06	0.394819	5.04056e-05	0.87	372184
Body fat percentage	Liver cell carcinoma	rs2371767	3	64728312	C	G	0.0117998	0.277759	0.00171613	6.20012e-12	454633	C	G	4.21685e-05	0.297877	5.40106e-05	0.43	372184
Body fat percentage	Liver cell carcinoma	rs2415142	15	73441432	G	T	0.0133595	0.548783	0.00155278	7.70016e-18	454633	G	T	8.43053e-05	0.549708	4.96142e-05	0.089	372184
Body fat percentage	Liver cell carcinoma	rs2481899	14	56460686	G	A	0.00930927	0.551171	0.00156135	2.5e-09	454633	G	A	6.23899e-05	0.551807	4.97925e-05	0.21	372184
Body fat percentage	Liver cell carcinoma	rs2499468	6	51809081	A	C	0.0100294	0.650982	0.00161777	5.69994e-10	454633	A	C	1.91196e-05	0.650474	5.17277e-05	0.709999	372184
Body fat percentage	Liver cell carcinoma	rs2508782	11	94269813	G	A	0.00937803	0.569716	0.00155792	1.7e-09	454633	G	A	8.51069e-05	0.56979	4.97958e-05	0.0870001	372184
Body fat percentage	Liver cell carcinoma	rs252749	5	77389973	A	G	-0.0102553	0.245982	0.00178627	9.40005e-09	454633	A	G	-5.28362e-06	0.245845	5.71191e-05	0.93	372184
Body fat percentage	Liver cell carcinoma	rs256904	5	55810305	T	A	-0.0111835	0.746327	0.00176815	2.5e-10	454633	T	A	5.96092e-05	0.745826	5.65264e-05	0.29	372184
Body fat percentage	Liver cell carcinoma	rs262953	3	183467986	A	G	-0.0102573	0.625978	0.00159162	1.2e-10	454633	A	G	-6.45075e-07	0.626634	5.09084e-05	0.99	372184
Body fat percentage	Liver cell carcinoma	rs2640465	1	29569645	G	A	0.0158823	0.902017	0.00259576	9.40005e-10	454633	G	A	6.52162e-05	0.901841	8.3088e-05	0.43	372184
Body fat percentage	Liver cell carcinoma	rs2660241	16	4940023	C	T	0.0108857	0.36485	0.00160421	1.20005e-11	454633	C	T	1.66993e-05	0.365446	5.12224e-05	0.74	372184
Body fat percentage	Liver cell carcinoma	rs2678204	1	201800511	G	T	0.0136291	0.340185	0.00162387	4.70002e-17	454633	G	T	-8.05681e-06	0.339895	5.20547e-05	0.88	372184
Body fat percentage	Liver cell carcinoma	rs2692741	2	76185292	C	G	0.00909731	0.367194	0.0016107	1.6e-08	454633	C	G	-5.94913e-05	0.366962	5.16419e-05	0.25	372184
Body fat percentage	Liver cell carcinoma	rs2702123	2	24562699	C	T	-0.0152608	0.086	0.00274222	2.59998e-08	454633	C	T	-3.32603e-05	0.086081	8.78396e-05	0.7	372184
Body fat percentage	Liver cell carcinoma	rs2731238	12	90561155	T	G	-0.0218753	0.067529	0.00336997	8.49963e-11	454633	T	C	9.64429e-06	0.740281	5.61839e-05	0.86	372184
Body fat percentage	Liver cell carcinoma	rs2785988	1	219744138	A	C	0.0210728	0.297382	0.00168127	4.90004e-36	454633	A	C	3.80841e-05	0.297861	5.37993e-05	0.48	372184
Body fat percentage	Liver cell carcinoma	rs2802774	1	203527812	A	C	0.0105954	0.547302	0.00156929	1.50003e-11	454633	A	C	2.37482e-05	0.54758	5.02655e-05	0.64	372184
Body fat percentage	Liver cell carcinoma	rs2814993	6	34618893	A	G	0.0259158	0.13976	0.00221742	1.50003e-31	454633	A	G	5.53521e-05	0.139862	7.08768e-05	0.43	372184
Body fat percentage	Liver cell carcinoma	rs28651380	4	34773227	G	A	0.0104262	0.281193	0.00171657	1.2e-09	454633	G	A	-6.55808e-05	0.281338	5.48982e-05	0.23	372184
Body fat percentage	Liver cell carcinoma	rs28672845	3	88270627	C	A	0.0115052	0.839976	0.00209731	4.09996e-08	454633	C	A	9.67028e-05	0.840234	6.71378e-05	0.15	372184
Body fat percentage	Liver cell carcinoma	rs28714450	8	9777555	T	C	-0.0101175	0.675249	0.00165029	8.70001e-10	454633	T	C	-3.89302e-05	0.675877	5.27569e-05	0.46	372184
Body fat percentage	Liver cell carcinoma	rs28742003	15	68127769	T	C	-0.021134	0.205276	0.00191016	1.9002e-28	454633	T	C	1.99242e-05	0.205395	6.09522e-05	0.74	372184
Body fat percentage	Liver cell carcinoma	rs2888778	2	41608611	G	T	0.00998353	0.652153	0.00161504	6.29999e-10	454633	G	T	-4.66973e-05	0.652198	5.17445e-05	0.37	372184
Body fat percentage	Liver cell carcinoma	rs2943653	2	227047771	T	C	-0.0155134	0.672855	0.00163892	2.90001e-21	454633	T	C	-9.66319e-05	0.672676	5.24922e-05	0.0659994	372184
Body fat percentage	Liver cell carcinoma	rs2954033	8	126493746	G	A	0.0124143	0.695224	0.00167398	1.20005e-13	454633	G	A	-0.000122202	0.694772	5.3459e-05	0.0219999	372184
Body fat percentage	Liver cell carcinoma	rs2957678	11	10407955	C	T	0.0116378	0.498199	0.00154184	4.40048e-14	454633	C	T	-1.96384e-06	0.498081	4.92586e-05	0.97	372184
Body fat percentage	Liver cell carcinoma	rs2960420	3	12314512	G	C	-0.00912091	0.350731	0.00162066	1.79999e-08	454633	G	C	-0.000120292	0.350441	5.18288e-05	0.02	372184
Body fat percentage	Liver cell carcinoma	rs2966859	16	85324544	G	A	-0.0111483	0.789007	0.00189749	4.20001e-09	454633	G	A	4.15377e-06	0.788906	6.05475e-05	0.95	372184
Body fat percentage	Liver cell carcinoma	rs2984618	1	47690438	T	G	0.0117369	0.416215	0.0015617	5.70033e-14	454633	T	G	-5.12598e-05	0.416576	5.00257e-05	0.31	372184
Body fat percentage	Liver cell carcinoma	rs3113509	4	52932825	T	C	-0.0107277	0.731962	0.00174038	7.10003e-10	454633	T	C	-3.95925e-05	0.732369	5.57087e-05	0.48	372184
Body fat percentage	Liver cell carcinoma	rs319775	17	31495076	C	T	0.00883995	0.60881	0.00158047	2.19999e-08	454633	C	T	-2.14278e-05	0.608806	5.04195e-05	0.67	372184
Body fat percentage	Liver cell carcinoma	rs33503	3	42427957	A	G	-0.0134993	0.805882	0.00194516	3.90032e-12	454633	A	G	8.92228e-07	0.805761	6.22203e-05	0.99	372184
Body fat percentage	Liver cell carcinoma	rs34338229	6	15370313	A	G	0.00897307	0.332008	0.00164195	4.60002e-08	454633	A	G	-3.7969e-05	0.332391	5.25126e-05	0.47	372184
Body fat percentage	Liver cell carcinoma	rs34483452	5	87986314	A	C	0.0245244	0.13631	0.00226433	2.49977e-27	454633	A	C	1.39286e-05	0.136304	7.23581e-05	0.85	372184
Body fat percentage	Liver cell carcinoma	rs34656389	4	96153214	G	A	0.0103136	0.367474	0.00159872	1.09999e-10	454633	G	A	5.46493e-05	0.367679	5.10914e-05	0.28	372184
Body fat percentage	Liver cell carcinoma	rs347551	5	119389031	G	C	0.00988966	0.472318	0.00156805	2.80001e-10	454633	G	C	0.000101566	0.471996	5.01627e-05	0.0430002	372184
Body fat percentage	Liver cell carcinoma	rs35154152	1	155172725	C	T	-0.0177569	0.106824	0.00249206	1e-12	454633	C	T	-5.42281e-05	0.106897	7.9738e-05	0.5	372184
Body fat percentage	Liver cell carcinoma	rs3743861	16	89818340	C	G	-0.0103504	0.415256	0.00156479	3.69999e-11	454633	C	G	-1.18669e-06	0.414112	5.00031e-05	0.98	372184
Body fat percentage	Liver cell carcinoma	rs3754963	2	166185707	T	A	-0.0114802	0.255074	0.00176393	7.59976e-11	454633	T	A	5.20196e-05	0.254883	5.65268e-05	0.36	372184
Body fat percentage	Liver cell carcinoma	rs3764002	12	108618630	T	C	-0.0186517	0.261517	0.00175335	1.99986e-26	454633	T	C	-1.34458e-05	0.261815	5.59977e-05	0.81	372184
Body fat percentage	Liver cell carcinoma	rs3765971	1	8445360	T	C	-0.0102079	0.65847	0.00162025	2.99999e-10	454633	T	C	-5.30047e-05	0.658823	5.18681e-05	0.31	372184
Body fat percentage	Liver cell carcinoma	rs3766823	1	32197257	A	G	0.0140143	0.172004	0.00203896	6.29941e-12	454633	A	G	0.000123044	0.171748	6.53017e-05	0.0599998	372184
Body fat percentage	Liver cell carcinoma	rs3791709	2	212286934	T	A	0.0103311	0.282417	0.00171169	1.6e-09	454633	T	A	3.40049e-05	0.282443	5.4865e-05	0.54	372184
Body fat percentage	Liver cell carcinoma	rs3803286	14	103261300	G	A	-0.0115932	0.666725	0.00163624	1.39991e-12	454633	G	A	1.84235e-05	0.649189	5.15031e-05	0.719999	372184
Body fat percentage	Liver cell carcinoma	rs3817428	15	89415247	G	C	-0.0152755	0.265007	0.00174905	2.49977e-18	454633	G	C	-6.82222e-05	0.264997	5.57974e-05	0.22	372184
Body fat percentage	Liver cell carcinoma	rs3826408	17	7101292	T	C	0.00915425	0.456883	0.00154807	3.40001e-09	454633	T	C	-4.5439e-05	0.456879	4.93637e-05	0.36	372184
Body fat percentage	Liver cell carcinoma	rs3911063	3	85907581	C	T	-0.0121841	0.322	0.00165127	1.59993e-13	454633	C	T	-7.04607e-05	0.322046	5.28115e-05	0.18	372184
Body fat percentage	Liver cell carcinoma	rs3923501	9	103065884	T	C	0.0102177	0.475818	0.00154181	3.40017e-11	454633	T	C	-5.73356e-05	0.476311	4.92294e-05	0.24	372184
Body fat percentage	Liver cell carcinoma	rs394608	21	46581798	C	T	0.0123902	0.537747	0.00155475	1.59993e-15	454633	C	T	2.90401e-05	0.53806	4.95204e-05	0.56	372184
Body fat percentage	Liver cell carcinoma	rs396354	2	86855977	C	T	-0.00986214	0.715662	0.00170937	8e-09	454633	C	T	-6.48868e-05	0.713843	5.46187e-05	0.23	372184
Body fat percentage	Liver cell carcinoma	rs396755	5	104022239	G	C	-0.0102893	0.571071	0.00155919	4.10015e-11	454633	G	C	-5.56797e-05	0.571016	4.98585e-05	0.26	372184
Body fat percentage	Liver cell carcinoma	rs40071	5	107496102	C	T	-0.014887	0.179498	0.00201352	1.39991e-13	454633	C	T	-4.27856e-05	0.179336	6.43751e-05	0.51	372184
Body fat percentage	Liver cell carcinoma	rs41307479	9	116082647	G	C	0.0124051	0.220577	0.00185992	2.60016e-11	454633	G	C	-3.2491e-05	0.220414	5.94148e-05	0.58	372184
Body fat percentage	Liver cell carcinoma	rs41310284	10	102447647	A	C	-0.0201214	0.101004	0.00257596	5.70033e-15	454633	A	C	8.19366e-06	0.101403	8.21108e-05	0.92	372184
Body fat percentage	Liver cell carcinoma	rs429343	2	147903382	G	A	-0.0111228	0.576575	0.00155872	9.60064e-13	454633	G	A	-5.61546e-05	0.576492	4.99468e-05	0.26	372184
Body fat percentage	Liver cell carcinoma	rs429358	19	45411941	C	T	-0.0215029	0.154044	0.00213952	9.20026e-24	454633	C	T	-0.00021459	0.154076	6.82262e-05	0.0017	372184
Body fat percentage	Liver cell carcinoma	rs4320040	3	157884946	G	T	-0.0101838	0.560267	0.00154798	4.70002e-11	454633	G	T	-7.20294e-05	0.560617	4.95415e-05	0.15	372184
Body fat percentage	Liver cell carcinoma	rs4398538	4	130724740	C	T	-0.010008	0.642513	0.00161101	5.19996e-10	454633	C	T	5.73053e-05	0.642606	5.14876e-05	0.27	372184
Body fat percentage	Liver cell carcinoma	rs441792	2	105404221	G	A	0.0119298	0.486601	0.00154217	1e-14	454633	G	A	-3.17793e-07	0.486551	4.94159e-05	0.99	372184
Body fat percentage	Liver cell carcinoma	rs4466418	8	126323787	A	G	0.00997781	0.562278	0.00155638	1.40001e-10	454633	A	G	3.52163e-05	0.562653	4.97346e-05	0.48	372184
Body fat percentage	Liver cell carcinoma	rs4482463	2	205375909	A	C	-0.0211076	0.923053	0.00289361	2.99985e-13	454633	A	C	0.000221596	0.923151	9.27985e-05	0.017	372184
Body fat percentage	Liver cell carcinoma	rs4496901	7	104898337	T	G	-0.00954008	0.65522	0.00162185	4e-09	454633	T	G	-8.45077e-05	0.655069	5.1789e-05	0.1	372184
Body fat percentage	Liver cell carcinoma	rs4500770	16	74658430	T	A	-0.00977478	0.362615	0.00160607	1.2e-09	454633	T	A	-6.93502e-05	0.362601	5.12935e-05	0.18	372184
Body fat percentage	Liver cell carcinoma	rs4547574	2	48593219	T	A	-0.0105978	0.227697	0.00183563	7.79992e-09	454633	T	A	2.27609e-05	0.217358	5.97428e-05	0.7	372184
Body fat percentage	Liver cell carcinoma	rs4690324	4	960081	A	G	-0.0126754	0.823217	0.00202574	3.89996e-10	454633	A	G	-7.74067e-05	0.823499	6.49015e-05	0.23	372184
Body fat percentage	Liver cell carcinoma	rs4709745	6	164105984	C	T	0.00934269	0.307185	0.00167115	2.30001e-08	454633	C	T	6.58619e-05	0.307757	5.34295e-05	0.22	372184
Body fat percentage	Liver cell carcinoma	rs4718964	7	70045941	T	G	0.0111105	0.413126	0.00157055	1.50003e-12	454633	T	G	0.00010901	0.41876	5.01768e-05	0.0299999	372184
Body fat percentage	Liver cell carcinoma	rs4722398	7	3125220	T	C	0.0143436	0.13612	0.00224286	1.6e-10	454633	T	C	-1.94425e-05	0.135919	7.17325e-05	0.79	372184
Body fat percentage	Liver cell carcinoma	rs4759318	12	54420098	T	C	0.0104428	0.362201	0.00160707	8.10028e-11	454633	T	C	2.57582e-05	0.362182	5.13341e-05	0.62	372184
Body fat percentage	Liver cell carcinoma	rs4762951	12	20543307	G	A	-0.0113662	0.780444	0.00186311	1.09999e-09	454633	G	A	-5.35582e-05	0.780147	5.95317e-05	0.37	372184
Body fat percentage	Liver cell carcinoma	rs4776337	15	67359738	A	G	0.00998636	0.468075	0.00154808	1.09999e-10	454633	A	G	3.01492e-05	0.468245	4.93715e-05	0.54	372184
Body fat percentage	Liver cell carcinoma	rs479018	11	66060546	A	G	-0.0144775	0.332499	0.00166392	3.29989e-18	454633	A	G	1.36983e-05	0.332717	5.31421e-05	0.8	372184
Body fat percentage	Liver cell carcinoma	rs4790841	17	1835482	T	C	-0.0208407	0.154504	0.00214396	2.49977e-22	454633	T	C	-4.91071e-05	0.154488	6.83879e-05	0.47	372184
Body fat percentage	Liver cell carcinoma	rs4820323	22	38599767	G	C	-0.0169383	0.580958	0.00156868	3.50026e-27	454633	G	C	0.000100538	0.580069	4.99739e-05	0.0439997	372184
Body fat percentage	Liver cell carcinoma	rs482787	10	99767024	C	T	0.0092676	0.325766	0.00164764	1.89998e-08	454633	C	T	-6.28825e-05	0.325456	5.26435e-05	0.23	372184
Body fat percentage	Liver cell carcinoma	rs4837119	9	129672095	A	T	-0.0101722	0.517271	0.00154703	4.90004e-11	454633	A	T	-4.59138e-05	0.517154	4.94199e-05	0.35	372184
Body fat percentage	Liver cell carcinoma	rs4876611	8	116671848	G	A	0.0173998	0.720188	0.00171871	4.30031e-24	454633	G	A	6.68208e-05	0.72022	5.49019e-05	0.22	372184
Body fat percentage	Liver cell carcinoma	rs4894808	3	171833266	C	G	-0.0100803	0.40013	0.00160438	3.29997e-10	454633	C	G	3.9358e-05	0.399803	5.13268e-05	0.44	372184
Body fat percentage	Liver cell carcinoma	rs4908676	1	7738180	G	A	0.00966112	0.457718	0.00154844	4.39997e-10	454633	G	A	-2.20676e-05	0.47992	4.97602e-05	0.66	372184
Body fat percentage	Liver cell carcinoma	rs529200	3	173117975	G	A	0.0106966	0.527782	0.00154338	4.19952e-12	454633	G	A	-4.58104e-05	0.515922	4.93369e-05	0.35	372184
Body fat percentage	Liver cell carcinoma	rs543874	1	177889480	G	A	0.0301643	0.20527	0.00190436	1.69981e-56	454633	G	A	1.58148e-05	0.205126	6.09824e-05	0.8	372184
Body fat percentage	Liver cell carcinoma	rs55810445	7	2103739	T	C	-0.0140163	0.151196	0.00215528	7.89951e-11	454633	T	C	-5.97504e-05	0.15144	6.88296e-05	0.39	372184
Body fat percentage	Liver cell carcinoma	rs55924785	9	136929586	T	C	-0.0123455	0.164678	0.00207928	2.90001e-09	454633	T	C	1.73392e-05	0.16494	6.63829e-05	0.79	372184
Body fat percentage	Liver cell carcinoma	rs56094641	16	53806453	G	A	0.041033	0.404646	0.00157131	2.50035e-150	454633	G	A	1.38525e-05	0.405182	5.01467e-05	0.780001	372184
Body fat percentage	Liver cell carcinoma	rs56218501	20	46367372	T	C	-0.0128916	0.211814	0.00188796	8.60003e-12	454633	T	C	0.00011175	0.212563	6.0594e-05	0.0649995	372184
Body fat percentage	Liver cell carcinoma	rs56328878	2	159459040	A	C	-0.00975461	0.267194	0.00173683	2e-08	454633	A	C	-6.06573e-05	0.267101	5.564e-05	0.28	372184
Body fat percentage	Liver cell carcinoma	rs56369689	16	30120308	G	A	-0.00952112	0.348594	0.00165613	8.99995e-09	454633	G	A	-3.15202e-05	0.348626	5.28852e-05	0.55	372184
Body fat percentage	Liver cell carcinoma	rs56399737	13	33381721	T	C	-0.0118589	0.44917	0.00155668	2.60016e-14	454633	T	C	-4.37572e-05	0.449627	4.96717e-05	0.38	372184
Body fat percentage	Liver cell carcinoma	rs57636386	18	58048295	C	T	-0.0252015	0.083836	0.00279375	1.9002e-19	454633	C	T	0.000100982	0.083864	8.91205e-05	0.26	372184
Body fat percentage	Liver cell carcinoma	rs57800857	4	140867638	C	A	-0.0133302	0.3649	0.00160952	1.20005e-16	454633	C	A	1.60343e-05	0.370458	5.10204e-05	0.75	372184
Body fat percentage	Liver cell carcinoma	rs58120873	2	47313562	A	G	-0.0163391	0.08686	0.00274979	2.80001e-09	454633	A	G	6.37049e-05	0.086644	8.81488e-05	0.47	372184
Body fat percentage	Liver cell carcinoma	rs58862095	7	75081418	T	C	-0.0131217	0.419262	0.00156604	5.30029e-17	454633	T	C	1.26742e-05	0.419449	4.99934e-05	0.8	372184
Body fat percentage	Liver cell carcinoma	rs59227842	11	43696316	G	A	0.0170384	0.311468	0.00167907	3.40017e-24	454633	G	A	2.00699e-05	0.317761	5.30525e-05	0.709999	372184
Body fat percentage	Liver cell carcinoma	rs59499656	18	40768309	T	A	-0.0137829	0.343189	0.00163035	2.80027e-17	454633	T	A	-1.7634e-05	0.343507	5.20024e-05	0.73	372184
Body fat percentage	Liver cell carcinoma	rs6021948	20	51100420	A	T	-0.0130773	0.32177	0.0016559	2.80027e-15	454633	A	T	-1.88676e-05	0.321673	5.27697e-05	0.719999	372184
Body fat percentage	Liver cell carcinoma	rs6064113	20	53444487	C	T	-0.0105166	0.765465	0.00185641	1.5e-08	454633	C	T	0.000136755	0.765514	5.91963e-05	0.021	372184
Body fat percentage	Liver cell carcinoma	rs6103254	20	41990761	C	T	-0.0147849	0.126684	0.00232906	2.19999e-10	454633	C	T	0.000143806	0.126713	7.42415e-05	0.0530005	372184
Body fat percentage	Liver cell carcinoma	rs61903695	11	89922417	G	A	0.0118139	0.254879	0.00177153	2.60016e-11	454633	G	A	6.75435e-05	0.254588	5.66032e-05	0.23	372184
Body fat percentage	Liver cell carcinoma	rs61910767	11	134515899	T	C	-0.0142941	0.164197	0.00208312	6.79986e-12	454633	T	C	4.89683e-05	0.163969	6.65885e-05	0.46	372184
Body fat percentage	Liver cell carcinoma	rs61969510	13	86484025	C	T	0.0127422	0.279026	0.00173502	2.09991e-13	454633	C	T	3.63348e-05	0.278618	5.53933e-05	0.51	372184
Body fat percentage	Liver cell carcinoma	rs61975147	14	59416558	C	T	-0.0142041	0.167185	0.00207301	7.29962e-12	454633	C	T	-1.05313e-05	0.167386	6.61561e-05	0.87	372184
Body fat percentage	Liver cell carcinoma	rs61986205	14	41271485	G	A	0.0189406	0.082024	0.00283307	2.29985e-11	454633	G	A	0.000111023	0.081672	9.05633e-05	0.22	372184
Body fat percentage	Liver cell carcinoma	rs62190394	2	230624929	T	C	0.0151644	0.317033	0.00165383	4.79954e-20	454633	T	C	6.27875e-05	0.317814	5.29459e-05	0.24	372184
Body fat percentage	Liver cell carcinoma	rs62218301	21	36741262	G	A	-0.0127956	0.166049	0.00208683	8.70001e-10	454633	G	A	1.24142e-05	0.16583	6.64505e-05	0.85	372184
Body fat percentage	Liver cell carcinoma	rs62413414	6	80310375	T	C	0.0126824	0.151703	0.00214424	3.29997e-09	454633	T	C	-1.07334e-05	0.151788	6.85582e-05	0.88	372184
Body fat percentage	Liver cell carcinoma	rs62443626	7	39056649	A	G	-0.0106141	0.463946	0.00155316	8.30042e-12	454633	A	G	-1.92824e-05	0.464597	4.95896e-05	0.7	372184
Body fat percentage	Liver cell carcinoma	rs6480350	10	70396822	C	T	-0.00953851	0.575106	0.00156462	1.09999e-09	454633	C	T	3.93175e-05	0.574986	4.99896e-05	0.43	372184
Body fat percentage	Liver cell carcinoma	rs6491427	13	99113166	G	A	-0.013993	0.289013	0.00170162	1.99986e-16	454633	G	A	-8.53253e-05	0.288744	5.4276e-05	0.12	372184
Body fat percentage	Liver cell carcinoma	rs6500594	16	4316498	G	T	0.0110602	0.246636	0.00179199	6.69993e-10	454633	G	T	1.75894e-05	0.246155	5.72702e-05	0.760001	372184
Body fat percentage	Liver cell carcinoma	rs6561937	13	58257667	A	T	-0.0117153	0.753684	0.00179629	6.89922e-11	454633	A	T	-4.22276e-05	0.7537	5.73356e-05	0.46	372184
Body fat percentage	Liver cell carcinoma	rs6567160	18	57829135	C	T	0.0254579	0.232676	0.00182642	3.69999e-44	454633	C	T	-8.45357e-05	0.232737	5.82586e-05	0.15	372184
Body fat percentage	Liver cell carcinoma	rs6575340	14	94023972	A	G	0.0133993	0.636023	0.00160775	7.8001e-17	454633	A	G	-2.62447e-05	0.636358	5.12961e-05	0.61	372184
Body fat percentage	Liver cell carcinoma	rs657685	11	118912982	C	G	-0.00989059	0.456088	0.00154908	1.7e-10	454633	C	G	4.30221e-05	0.456398	4.94526e-05	0.38	372184
Body fat percentage	Liver cell carcinoma	rs6602997	15	84521398	T	C	0.0226029	0.711856	0.00170655	4.79954e-40	454633	T	C	2.46105e-05	0.712031	5.44645e-05	0.649999	372184
Body fat percentage	Liver cell carcinoma	rs6688826	1	80812329	C	T	0.0105922	0.298206	0.0016789	2.80001e-10	454633	C	T	3.09409e-05	0.298062	5.38414e-05	0.57	372184
Body fat percentage	Liver cell carcinoma	rs6693294	1	49908644	G	A	-0.0136932	0.688566	0.0016614	1.69981e-16	454633	G	A	-0.000110105	0.681675	5.27425e-05	0.0369999	372184
Body fat percentage	Liver cell carcinoma	rs6699744	1	72837490	T	A	0.0142768	0.616045	0.00158851	2.49977e-19	454633	T	A	2.88226e-05	0.598383	5.02274e-05	0.57	372184
Body fat percentage	Liver cell carcinoma	rs6744646	2	628504	G	A	0.028139	0.828299	0.00203811	2.29985e-43	454633	G	A	-1.29033e-05	0.828524	6.53434e-05	0.84	372184
Body fat percentage	Liver cell carcinoma	rs6749911	2	105962339	A	G	0.0126967	0.126972	0.00230925	3.79997e-08	454633	A	G	-9.31327e-05	0.126623	7.40964e-05	0.21	372184
Body fat percentage	Liver cell carcinoma	rs6750646	2	193872415	T	C	-0.0117765	0.201154	0.00192871	1e-09	454633	T	C	-0.000125592	0.201227	6.17756e-05	0.0420001	372184
Body fat percentage	Liver cell carcinoma	rs6752378	2	25150116	A	C	0.0224027	0.486256	0.00153822	4.79954e-48	454633	A	C	-3.68254e-05	0.487187	4.92818e-05	0.450001	372184
Body fat percentage	Liver cell carcinoma	rs6754292	2	217614584	T	C	-0.00932639	0.644629	0.00161898	8.40001e-09	454633	T	C	-1.24954e-06	0.644589	5.18995e-05	0.98	372184
Body fat percentage	Liver cell carcinoma	rs67609008	10	126640936	C	T	0.0113458	0.283593	0.00171702	3.90032e-11	454633	C	T	-8.71152e-05	0.282937	5.48948e-05	0.11	372184
Body fat percentage	Liver cell carcinoma	rs6782581	3	196979106	G	C	-0.0101996	0.439266	0.00155143	4.90004e-11	454633	G	C	5.16135e-05	0.439378	4.964e-05	0.3	372184
Body fat percentage	Liver cell carcinoma	rs6840236	4	56290437	C	T	0.0121284	0.464881	0.00154596	4.30031e-15	454633	C	T	1.53021e-05	0.524172	4.93268e-05	0.760001	372184
Body fat percentage	Liver cell carcinoma	rs6843910	4	83150787	A	T	-0.0104169	0.45449	0.00155088	1.9002e-11	454633	A	T	4.89629e-05	0.454617	4.96192e-05	0.32	372184
Body fat percentage	Liver cell carcinoma	rs6847975	4	80812960	A	G	0.0113515	0.35617	0.00161543	2.09991e-12	454633	A	G	-2.60141e-06	0.356307	5.16591e-05	0.96	372184
Body fat percentage	Liver cell carcinoma	rs685149	11	57657413	G	A	-0.00954107	0.645411	0.00161396	3.40001e-09	454633	G	A	-0.000110939	0.645574	5.15437e-05	0.0309999	372184
Body fat percentage	Liver cell carcinoma	rs6875585	5	95593462	C	A	0.011204	0.670422	0.00164464	9.60064e-12	454633	C	A	-7.57242e-05	0.670457	5.25766e-05	0.15	372184
Body fat percentage	Liver cell carcinoma	rs6927268	6	108865663	G	T	-0.0138777	0.206332	0.00190462	3.19963e-13	454633	G	T	3.80691e-05	0.206796	6.08733e-05	0.53	372184
Body fat percentage	Liver cell carcinoma	rs6948959	7	50697051	A	G	-0.0105935	0.744356	0.00177956	2.59998e-09	454633	A	G	-7.7154e-05	0.744744	5.68478e-05	0.17	372184
Body fat percentage	Liver cell carcinoma	rs6973656	7	77422583	G	A	0.00928324	0.397021	0.00157441	3.69999e-09	454633	G	A	1.95563e-05	0.397636	5.02582e-05	0.7	372184
Body fat percentage	Liver cell carcinoma	rs6977416	7	150542711	A	G	-0.0118159	0.334244	0.00164828	7.59976e-13	454633	A	G	7.47313e-05	0.333932	5.26807e-05	0.16	372184
Body fat percentage	Liver cell carcinoma	rs7020	20	25278600	A	G	0.0130676	0.437471	0.00155587	4.49987e-17	454633	A	G	5.59044e-05	0.43734	4.96226e-05	0.26	372184
Body fat percentage	Liver cell carcinoma	rs7027304	9	129408290	T	C	0.011578	0.652657	0.0016271	1.10002e-12	454633	T	C	6.64718e-06	0.652702	5.1969e-05	0.9	372184
Body fat percentage	Liver cell carcinoma	rs704061	12	89771903	C	T	0.0136927	0.455038	0.00154796	9.09913e-19	454633	C	T	5.72406e-06	0.455078	4.94609e-05	0.91	372184
Body fat percentage	Liver cell carcinoma	rs7046679	9	124638934	G	C	-0.00914252	0.678548	0.00165304	3.2e-08	454633	G	C	-0.000123018	0.678548	5.27852e-05	0.02	372184
Body fat percentage	Liver cell carcinoma	rs7124681	11	47529947	A	C	0.0222563	0.408419	0.0015648	6.59933e-46	454633	A	C	7.09653e-05	0.408342	4.99778e-05	0.16	372184
Body fat percentage	Liver cell carcinoma	rs7132908	12	50263148	A	G	0.0197321	0.38447	0.00158551	1.50003e-35	454633	A	G	-0.000113555	0.383779	5.06446e-05	0.025	372184
Body fat percentage	Liver cell carcinoma	rs7133378	12	124409502	A	G	0.0185779	0.319439	0.00165616	3.29989e-29	454633	A	G	1.87779e-05	0.31992	5.28913e-05	0.719999	372184
Body fat percentage	Liver cell carcinoma	rs71658797	1	77967507	A	T	0.0236276	0.120747	0.00236585	1.69981e-23	454633	A	T	-0.000156824	0.120318	7.586e-05	0.0389996	372184
Body fat percentage	Liver cell carcinoma	rs719802	11	113234679	C	T	-0.0115343	0.6144	0.0015826	3.10027e-13	454633	C	T	3.70269e-05	0.614472	5.05567e-05	0.46	372184
Body fat percentage	Liver cell carcinoma	rs7206608	16	82872628	G	C	0.0101676	0.321575	0.00165236	7.59994e-10	454633	G	C	1.18992e-06	0.321389	5.27706e-05	0.98	372184
Body fat percentage	Liver cell carcinoma	rs7216121	17	21281663	G	A	-0.0109061	0.626339	0.00161091	1.29987e-11	454633	G	A	-5.30306e-05	0.626349	5.13971e-05	0.3	372184
Body fat percentage	Liver cell carcinoma	rs7218014	17	65832016	C	T	0.0211077	0.197302	0.00194282	1.69981e-27	454633	C	T	-1.73788e-05	0.196943	6.2032e-05	0.780001	372184
Body fat percentage	Liver cell carcinoma	rs72634814	1	1538046	A	G	-0.0128866	0.345475	0.00169042	2.49977e-14	454633	A	G	-0.00010479	0.345288	5.41429e-05	0.0530005	372184
Body fat percentage	Liver cell carcinoma	rs72697297	14	93069989	C	T	-0.0153167	0.179917	0.00203008	4.49987e-14	454633	C	T	-0.000126788	0.180018	6.47266e-05	0.05	372184
Body fat percentage	Liver cell carcinoma	rs72703757	8	144505785	C	G	0.0115499	0.198824	0.00194851	3.09999e-09	454633	C	G	-1.74949e-05	0.198706	6.22501e-05	0.780001	372184
Body fat percentage	Liver cell carcinoma	rs72755233	15	100692953	A	G	-0.0163172	0.11145	0.0024497	2.70023e-11	454633	A	G	-8.89224e-05	0.111489	7.81355e-05	0.26	372184
Body fat percentage	Liver cell carcinoma	rs72767957	15	99240793	G	A	-0.012668	0.200131	0.00193068	5.30029e-11	454633	G	A	-4.54748e-05	0.20028	6.15779e-05	0.46	372184
Body fat percentage	Liver cell carcinoma	rs72803260	16	51806701	G	T	-0.0156141	0.084979	0.0027727	1.79999e-08	454633	G	T	-3.88118e-05	0.084997	8.85326e-05	0.66	372184
Body fat percentage	Liver cell carcinoma	rs72892910	6	50816887	T	G	0.0221404	0.172194	0.00204337	2.29985e-27	454633	T	G	0.000152848	0.172278	6.53366e-05	0.0189998	372184
Body fat percentage	Liver cell carcinoma	rs72917533	2	175238924	C	T	-0.0138669	0.185499	0.0019837	2.70023e-12	454633	C	T	1.88914e-05	0.185359	6.35805e-05	0.77	372184
Body fat percentage	Liver cell carcinoma	rs72976986	19	4050424	A	G	-0.0171142	0.190192	0.00198547	6.70039e-18	454633	A	G	-2.3885e-05	0.190293	6.33164e-05	0.709999	372184
Body fat percentage	Liver cell carcinoma	rs72995085	6	143193971	C	T	-0.0117629	0.177033	0.00202255	5.99998e-09	454633	C	T	-9.46167e-05	0.17688	6.46833e-05	0.14	372184
Body fat percentage	Liver cell carcinoma	rs7321331	13	31015138	A	G	0.0107397	0.742296	0.00177343	1.40001e-09	454633	A	G	-1.97151e-05	0.742152	5.65649e-05	0.73	372184
Body fat percentage	Liver cell carcinoma	rs73213501	4	28514830	C	A	-0.0152527	0.171839	0.00204286	8.19974e-14	454633	C	A	1.27565e-07	0.171665	6.54183e-05	1	372184
Body fat percentage	Liver cell carcinoma	rs7357754	9	92207308	G	A	0.0116159	0.500129	0.00154667	5.90065e-14	454633	G	A	1.85718e-05	0.500635	4.93868e-05	0.709999	372184
Body fat percentage	Liver cell carcinoma	rs74288880	5	59275800	T	C	-0.0135582	0.114819	0.00241631	2e-08	454633	T	C	6.353e-06	0.115041	7.72054e-05	0.93	372184
Body fat percentage	Liver cell carcinoma	rs7442885	5	87682877	G	C	-0.0128176	0.214136	0.00188108	9.49948e-12	454633	G	C	2.80523e-05	0.213642	6.02031e-05	0.64	372184
Body fat percentage	Liver cell carcinoma	rs74576293	12	3351169	C	T	-0.0204973	0.089728	0.002693	2.70023e-14	454633	C	T	6.37036e-05	0.089785	8.59721e-05	0.46	372184
Body fat percentage	Liver cell carcinoma	rs74618095	21	40683196	C	T	0.0132675	0.157976	0.00213178	4.90004e-10	454633	C	T	4.55606e-05	0.157897	6.7945e-05	0.5	372184
Body fat percentage	Liver cell carcinoma	rs7463186	8	87517201	G	A	0.0088055	0.516044	0.00154188	1.09999e-08	454633	G	A	5.63935e-05	0.516464	4.92596e-05	0.25	372184
Body fat percentage	Liver cell carcinoma	rs7498665	16	28883241	G	A	0.0232064	0.399562	0.00157608	4.49987e-49	454633	G	A	1.95738e-06	0.399551	5.03174e-05	0.97	372184
Body fat percentage	Liver cell carcinoma	rs75135487	3	185805294	G	C	-0.0144347	0.136931	0.00223876	1.09999e-10	454633	G	C	-2.70561e-05	0.136648	7.16968e-05	0.709999	372184
Body fat percentage	Liver cell carcinoma	rs7535438	1	42635359	A	C	-0.00950812	0.290883	0.00169742	2.1e-08	454633	A	C	6.8808e-05	0.290748	5.43514e-05	0.21	372184
Body fat percentage	Liver cell carcinoma	rs7575523	2	59335104	G	T	-0.0153971	0.603242	0.00157743	1.69981e-22	454633	G	T	-4.74815e-05	0.603392	5.0538e-05	0.35	372184
Body fat percentage	Liver cell carcinoma	rs7598246	2	172866696	C	T	0.0085494	0.583694	0.00156226	4.39997e-08	454633	C	T	3.18822e-07	0.552211	4.95236e-05	0.99	372184
Body fat percentage	Liver cell carcinoma	rs76115890	13	91993627	C	T	-0.0139023	0.117876	0.00241521	8.60003e-09	454633	C	T	7.85768e-06	0.117941	7.70584e-05	0.92	372184
Body fat percentage	Liver cell carcinoma	rs7630228	3	71681487	C	T	-0.0108516	0.434322	0.0015618	3.69999e-12	454633	C	T	-8.08574e-05	0.433297	4.9958e-05	0.11	372184
Body fat percentage	Liver cell carcinoma	rs7680610	4	24118165	G	A	0.0089709	0.652245	0.00163023	3.69999e-08	454633	G	A	8.46218e-05	0.65243	5.21746e-05	0.1	372184
Body fat percentage	Liver cell carcinoma	rs7704382	5	112448114	G	C	0.0101719	0.433417	0.00155683	6.4003e-11	454633	G	C	2.45792e-05	0.433585	4.97826e-05	0.62	372184
Body fat percentage	Liver cell carcinoma	rs7707394	5	74472939	A	G	-0.0126609	0.357305	0.00160546	3.10027e-15	454633	A	G	6.47304e-05	0.356897	5.13529e-05	0.21	372184
Body fat percentage	Liver cell carcinoma	rs7762794	6	153380228	G	A	0.00930584	0.285523	0.00170461	4.79999e-08	454633	G	A	-5.9486e-05	0.285813	5.4479e-05	0.27	372184
Body fat percentage	Liver cell carcinoma	rs7773916	6	70339118	T	C	-0.0109353	0.213136	0.00188165	6.19998e-09	454633	T	C	-2.42012e-05	0.213158	6.01513e-05	0.69	372184
Body fat percentage	Liver cell carcinoma	rs7789056	7	112908269	A	G	-0.0127186	0.563037	0.00155559	2.90001e-16	454633	A	G	-4.3602e-05	0.562908	4.96796e-05	0.38	372184
Body fat percentage	Liver cell carcinoma	rs7796825	7	14317417	A	G	0.0113141	0.825769	0.00203645	2.80001e-08	454633	A	G	3.27304e-05	0.825655	6.50108e-05	0.61	372184
Body fat percentage	Liver cell carcinoma	rs78296744	12	122479308	A	G	-0.0132887	0.272344	0.00173423	1.80011e-14	454633	A	G	-4.77248e-05	0.272141	5.54005e-05	0.39	372184
Body fat percentage	Liver cell carcinoma	rs7843109	8	112360702	T	C	0.0103657	0.688667	0.00166877	5.19996e-10	454633	T	C	9.18027e-06	0.688631	5.32668e-05	0.86	372184
Body fat percentage	Liver cell carcinoma	rs78744936	17	7461343	A	G	0.0113474	0.265987	0.00175799	1.09999e-10	454633	A	G	-7.47907e-05	0.26595	5.60873e-05	0.18	372184
Body fat percentage	Liver cell carcinoma	rs7893571	10	16750129	T	G	0.0100326	0.665915	0.00163856	9.20005e-10	454633	T	G	1.70123e-06	0.665846	5.23488e-05	0.97	372184
Body fat percentage	Liver cell carcinoma	rs7925725	11	131449365	C	A	0.0111592	0.411245	0.00156858	1.10002e-12	454633	C	A	8.08249e-06	0.411292	5.01305e-05	0.87	372184
Body fat percentage	Liver cell carcinoma	rs7942368	11	76465362	T	C	-0.0105396	0.217538	0.00189331	2.59998e-08	454633	T	C	6.51564e-05	0.217637	6.04619e-05	0.28	372184
Body fat percentage	Liver cell carcinoma	rs7960609	12	18161569	G	A	0.00918558	0.326919	0.00164856	2.5e-08	454633	G	A	-5.39162e-06	0.327188	5.26827e-05	0.92	372184
Body fat percentage	Liver cell carcinoma	rs7966251	12	103731395	A	G	-0.00981406	0.255023	0.00177103	2.99999e-08	454633	A	G	-4.27839e-06	0.254731	5.66174e-05	0.94	372184
Body fat percentage	Liver cell carcinoma	rs7972728	12	123076778	A	C	0.0167619	0.73765	0.00175434	1.20005e-21	454633	A	C	-1.34326e-05	0.737805	5.60552e-05	0.81	372184
Body fat percentage	Liver cell carcinoma	rs7975187	12	60964108	G	A	0.0115294	0.213862	0.00188095	8.79995e-10	454633	G	A	-2.97393e-05	0.213733	6.00869e-05	0.62	372184
Body fat percentage	Liver cell carcinoma	rs798549	7	2760750	A	C	-0.00992339	0.730794	0.00174424	1.29999e-08	454633	A	C	-0.000126367	0.731133	5.57311e-05	0.0230001	372184
Body fat percentage	Liver cell carcinoma	rs7987928	13	54372377	A	G	-0.0138119	0.799871	0.00193112	8.49963e-13	454633	A	G	-4.63309e-05	0.799774	6.16086e-05	0.450001	372184
Body fat percentage	Liver cell carcinoma	rs8096564	18	39910592	T	G	0.0107485	0.298122	0.00169686	2.39999e-10	454633	T	G	-9.05955e-05	0.297747	5.4153e-05	0.0940005	372184
Body fat percentage	Liver cell carcinoma	rs811054	16	72251132	T	C	0.0095458	0.537276	0.00155694	8.70001e-10	454633	T	C	-5.25424e-05	0.537436	4.96923e-05	0.29	372184
Body fat percentage	Liver cell carcinoma	rs8112818	19	18812785	G	A	-0.0143589	0.400376	0.00158003	1e-19	454633	G	A	-6.99781e-05	0.401232	5.035e-05	0.16	372184
Body fat percentage	Liver cell carcinoma	rs812949	5	170506141	C	T	0.0133557	0.729218	0.00173358	1.29987e-14	454633	C	T	7.49649e-05	0.729391	5.54143e-05	0.18	372184
Body fat percentage	Liver cell carcinoma	rs815163	1	190294726	C	T	-0.00909072	0.563216	0.00154941	4.39997e-09	454633	C	T	2.40313e-05	0.563402	4.96244e-05	0.630001	372184
Body fat percentage	Liver cell carcinoma	rs853961	6	127003464	T	G	0.0122048	0.505909	0.00154046	2.29985e-15	454633	T	G	1.03408e-05	0.505541	4.92651e-05	0.83	372184
Body fat percentage	Liver cell carcinoma	rs879620	16	4015729	T	C	0.014719	0.613285	0.00158851	1.9002e-20	454633	T	C	-6.73796e-05	0.612504	5.06963e-05	0.18	372184
Body fat percentage	Liver cell carcinoma	rs881929	16	31079371	T	G	-0.0147342	0.375396	0.00159151	2.09991e-20	454633	T	G	-3.02578e-05	0.375926	5.07965e-05	0.55	372184
Body fat percentage	Liver cell carcinoma	rs885114	11	8678756	A	G	-0.0146358	0.275581	0.00172806	2.49977e-17	454633	A	G	-2.61901e-05	0.275914	5.52291e-05	0.64	372184
Body fat percentage	Liver cell carcinoma	rs9289630	3	141178670	C	G	0.0123827	0.38912	0.00158474	5.60015e-15	454633	C	G	1.578e-05	0.38819	5.07209e-05	0.760001	372184
Body fat percentage	Liver cell carcinoma	rs9304665	19	47602577	A	T	0.0118765	0.763642	0.00182093	6.89922e-11	454633	A	T	-4.46232e-05	0.763552	5.80396e-05	0.44	372184
Body fat percentage	Liver cell carcinoma	rs9321191	6	130165691	C	T	-0.0108699	0.1994	0.0019277	1.7e-08	454633	C	T	-4.26191e-05	0.199603	6.15907e-05	0.49	372184
Body fat percentage	Liver cell carcinoma	rs9358912	6	26211146	T	G	-0.0232653	0.27332	0.00172866	2.70023e-41	454633	T	G	-0.000103094	0.273489	5.52761e-05	0.0619998	372184
Body fat percentage	Liver cell carcinoma	rs9372414	6	97764299	T	C	-0.00933072	0.347629	0.00162144	8.70001e-09	454633	T	C	2.07117e-05	0.347649	5.18211e-05	0.69	372184
Body fat percentage	Liver cell carcinoma	rs9568867	13	54107352	A	G	0.0193443	0.129188	0.00231898	7.29962e-17	454633	A	G	6.02863e-06	0.129114	7.40245e-05	0.94	372184
Body fat percentage	Liver cell carcinoma	rs957919	3	131629716	T	C	0.0138914	0.278023	0.00171911	6.4003e-16	454633	T	C	1.65172e-05	0.277806	5.50236e-05	0.760001	372184
Body fat percentage	Liver cell carcinoma	rs9645335	1	194969572	T	C	-0.00955748	0.367818	0.00159404	2e-09	454633	T	C	4.35968e-05	0.367783	5.10821e-05	0.39	372184
Body fat percentage	Liver cell carcinoma	rs972283	7	130466854	G	A	-0.0143133	0.511944	0.00154037	1.50003e-20	454633	G	A	-0.000180989	0.512616	4.92098e-05	0.000239999	372184
Body fat percentage	Liver cell carcinoma	rs9788550	14	29681138	C	G	-0.0158356	0.24751	0.00179488	1.10002e-18	454633	C	G	-9.95393e-05	0.246785	5.73275e-05	0.0830004	372184
Body fat percentage	Liver cell carcinoma	rs9814758	3	123062657	G	T	-0.0136044	0.355786	0.00161607	3.80014e-17	454633	G	T	-4.60055e-05	0.355168	5.17191e-05	0.37	372184
Body fat percentage	Liver cell carcinoma	rs9843653	3	49920571	C	T	0.0167794	0.51154	0.00154077	1.29987e-27	454633	C	T	-2.82481e-05	0.51182	4.93131e-05	0.57	372184
Body fat percentage	Liver cell carcinoma	rs9865173	3	44016658	A	T	-0.0120222	0.703199	0.00168776	1.10002e-12	454633	A	T	0.000105864	0.703411	5.40014e-05	0.05	372184
Body fat percentage	Liver cell carcinoma	rs9892466	17	3969527	A	T	0.0100634	0.333275	0.00163774	8e-10	454633	A	T	4.2367e-05	0.333268	5.22662e-05	0.42	372184
Body fat percentage	Liver cell carcinoma	rs9955276	18	1839339	T	C	0.0127569	0.144431	0.00220651	7.39997e-09	454633	T	C	0.000100132	0.144224	7.04338e-05	0.16	372184
Body fat percentage	Liver cell carcinoma	rs998584	6	43757896	A	C	-0.00938942	0.482871	0.00154401	1.2e-09	454633	A	C	0.00013737	0.482863	4.93892e-05	0.00539995	372184
Body mass index (BMI)	Liver cell carcinoma	rs10100245	8	77226919	A	G	0.0206373	0.56644	0.00242306	1.64324e-17	336107	A	G	-9.21452e-05	0.564453	4.97173e-05	0.064	372184
Body mass index (BMI)	Liver cell carcinoma	rs10144067	14	93885198	T	C	0.0198379	0.59159	0.00246257	7.92319e-16	336107	T	C	-3.44119e-05	0.592023	5.05136e-05	0.5	372184
Body mass index (BMI)	Liver cell carcinoma	rs10185199	2	40282202	A	G	-0.018708	0.27894	0.00274904	1.01018e-11	336107	A	G	-4.31378e-05	0.280789	5.63103e-05	0.44	372184
Body mass index (BMI)	Liver cell carcinoma	rs10187101	2	50742227	T	C	-0.0157126	0.359822	0.00250464	3.53688e-10	336107	T	C	-5.08945e-05	0.363221	5.12607e-05	0.32	372184
Body mass index (BMI)	Liver cell carcinoma	rs10404726	19	18834514	T	C	-0.0198595	0.466784	0.0024074	1.59845e-16	336107	T	C	-2.1875e-05	0.466354	4.93931e-05	0.66	372184
Body mass index (BMI)	Liver cell carcinoma	rs10465231	9	92183413	T	C	0.0171399	0.5494	0.00242726	1.6512e-12	336107	T	C	6.40398e-06	0.549768	4.97588e-05	0.9	372184
Body mass index (BMI)	Liver cell carcinoma	rs1064213	2	198950240	A	G	0.016189	0.476968	0.00240561	1.70294e-11	336107	A	G	-1.36234e-05	0.478395	4.9323e-05	0.780001	372184
Body mass index (BMI)	Liver cell carcinoma	rs10749233	10	118777998	C	G	-0.0189641	0.75947	0.00284774	2.75423e-11	336107	C	G	-0.000137694	0.757572	5.83236e-05	0.0179999	372184
Body mass index (BMI)	Liver cell carcinoma	rs10788493	10	88110792	T	C	0.0136921	0.45676	0.00241992	1.53211e-08	336107	T	C	3.39121e-05	0.502722	4.93731e-05	0.49	372184
Body mass index (BMI)	Liver cell carcinoma	rs10803762	2	161105876	A	G	0.0154637	0.678865	0.0025818	2.10708e-09	336107	A	G	-1.9809e-05	0.677758	5.28667e-05	0.709999	372184
Body mass index (BMI)	Liver cell carcinoma	rs10805383	5	63034606	A	G	0.0169488	0.479558	0.00240894	1.98564e-12	336107	A	G	-1.27513e-05	0.480317	4.9351e-05	0.8	372184
Body mass index (BMI)	Liver cell carcinoma	rs10865612	3	85868845	C	T	-0.0230841	0.354736	0.00251075	3.80189e-20	336107	C	T	-6.84679e-05	0.355012	5.14799e-05	0.18	372184
Body mass index (BMI)	Liver cell carcinoma	rs10898330	11	84630335	T	C	-0.0142865	0.525392	0.00241661	3.38704e-09	336107	T	C	-6.94501e-05	0.526303	4.95654e-05	0.16	372184
Body mass index (BMI)	Liver cell carcinoma	rs10938397	4	45182527	G	A	0.0289533	0.434075	0.00242913	9.54553e-33	336107	G	A	2.40954e-05	0.435012	4.97683e-05	0.630001	372184
Body mass index (BMI)	Liver cell carcinoma	rs10995427	10	64842838	A	G	-0.0165308	0.360827	0.00251566	5.00035e-11	336107	A	G	2.27183e-05	0.36242	5.1539e-05	0.66	372184
Body mass index (BMI)	Liver cell carcinoma	rs11012732	10	21830104	G	A	0.0238495	0.331106	0.00255513	1.02565e-20	336107	G	A	-4.18399e-05	0.330796	5.23519e-05	0.42	372184
Body mass index (BMI)	Liver cell carcinoma	rs11078883	17	2138828	G	C	0.0156785	0.34744	0.00253224	5.96417e-10	336107	G	C	5.51843e-05	0.346511	5.19245e-05	0.29	372184
Body mass index (BMI)	Liver cell carcinoma	rs11084554	19	31019807	A	G	-0.021578	0.156586	0.0033044	6.58415e-11	336107	A	G	3.09411e-05	0.153894	6.82038e-05	0.649999	372184
Body mass index (BMI)	Liver cell carcinoma	rs11099020	4	130724902	T	C	-0.0153203	0.642739	0.00251168	1.06424e-09	336107	T	C	4.93185e-05	0.640607	5.13969e-05	0.34	372184
Body mass index (BMI)	Liver cell carcinoma	rs11150745	17	78757626	G	A	-0.0209841	0.319489	0.00257946	4.13048e-16	336107	G	A	-1.72874e-05	0.317819	5.29713e-05	0.74	372184
Body mass index (BMI)	Liver cell carcinoma	rs111640872	19	30290357	C	G	0.0206225	0.331076	0.00255895	7.71969e-16	336107	C	G	-3.09297e-05	0.330073	5.2526e-05	0.56	372184
Body mass index (BMI)	Liver cell carcinoma	rs11208779	1	66417145	C	G	0.0142615	0.531674	0.00241395	3.46689e-09	336107	C	G	5.37708e-05	0.528756	4.94819e-05	0.28	372184
Body mass index (BMI)	Liver cell carcinoma	rs11223641	11	133820022	C	T	-0.0191007	0.144615	0.00343166	2.60819e-08	336107	C	T	8.56963e-05	0.144762	7.03764e-05	0.22	372184
Body mass index (BMI)	Liver cell carcinoma	rs112520079	8	95617725	G	T	0.0204582	0.198951	0.00301413	1.1434e-11	336107	G	T	-3.45863e-05	0.202338	6.1262e-05	0.57	372184
Body mass index (BMI)	Liver cell carcinoma	rs11264489	1	156480831	G	A	0.0140849	0.361994	0.00250707	1.93264e-08	336107	G	A	-4.68805e-05	0.361611	5.14991e-05	0.36	372184
Body mass index (BMI)	Liver cell carcinoma	rs1127100	1	32193647	C	T	0.0164916	0.648239	0.00252199	6.19726e-11	336107	C	T	2.70987e-05	0.645881	5.15404e-05	0.6	372184
Body mass index (BMI)	Liver cell carcinoma	rs113182412	15	66503584	A	G	-0.0193709	0.165919	0.00328432	3.68256e-09	336107	A	G	3.38083e-05	0.165952	6.75177e-05	0.62	372184
Body mass index (BMI)	Liver cell carcinoma	rs113230003	19	18460956	A	G	-0.0197805	0.260185	0.00275909	7.55788e-13	336107	A	G	4.34897e-05	0.260631	5.65197e-05	0.44	372184
Body mass index (BMI)	Liver cell carcinoma	rs113603865	1	39564930	T	C	0.0197498	0.212428	0.00295729	2.41991e-11	336107	T	C	3.55866e-06	0.211514	6.06769e-05	0.95	372184
Body mass index (BMI)	Liver cell carcinoma	rs11515071	9	15855545	T	C	-0.0228095	0.365135	0.00250575	8.84301e-20	336107	T	C	1.07355e-05	0.363943	5.14582e-05	0.83	372184
Body mass index (BMI)	Liver cell carcinoma	rs11642015	16	53802494	T	C	0.0723688	0.40236	0.00244736	6.39735e-192	336107	T	C	1.0256e-05	0.404237	5.01653e-05	0.84	372184
Body mass index (BMI)	Liver cell carcinoma	rs11650012	17	52927879	A	T	0.018609	0.169618	0.00321826	7.37497e-09	336107	A	T	0.000142804	0.169319	6.60174e-05	0.0309999	372184
Body mass index (BMI)	Liver cell carcinoma	rs11655587	17	47140794	T	C	-0.0196375	0.359868	0.00251089	5.25775e-15	336107	T	C	-1.93642e-05	0.361063	5.13831e-05	0.709999	372184
Body mass index (BMI)	Liver cell carcinoma	rs11666480	19	1856554	G	C	0.0185076	0.536833	0.00241942	2.02162e-14	336107	G	C	0.000116005	0.535896	4.9628e-05	0.0189998	372184
Body mass index (BMI)	Liver cell carcinoma	rs11742930	5	105774098	T	C	0.0143076	0.566428	0.00242869	3.84034e-09	336107	T	C	-2.35513e-05	0.566282	4.98281e-05	0.64	372184
Body mass index (BMI)	Liver cell carcinoma	rs11757278	6	13180454	C	T	-0.0157921	0.305848	0.00260882	1.42014e-09	336107	C	T	-3.52872e-05	0.303345	5.3578e-05	0.51	372184
Body mass index (BMI)	Liver cell carcinoma	rs11761411	7	39303649	T	C	-0.0184757	0.154361	0.00333986	3.17081e-08	336107	T	C	-1.8944e-05	0.153345	6.86726e-05	0.780001	372184
Body mass index (BMI)	Liver cell carcinoma	rs11782074	8	142617096	T	G	0.0144947	0.385641	0.00250672	7.3731e-09	336107	T	G	-2.89237e-06	0.384065	5.1451e-05	0.96	372184
Body mass index (BMI)	Liver cell carcinoma	rs11856579	15	78012688	A	G	-0.0197908	0.268192	0.00271147	2.90737e-13	336107	A	G	-7.3013e-05	0.267342	5.56854e-05	0.19	372184
Body mass index (BMI)	Liver cell carcinoma	rs12024554	1	19925759	T	C	-0.0162677	0.236905	0.00282749	8.75387e-09	336107	T	C	7.63195e-05	0.237274	5.79207e-05	0.19	372184
Body mass index (BMI)	Liver cell carcinoma	rs12042959	1	243533273	G	A	-0.0205562	0.145777	0.00342514	1.95623e-09	336107	G	A	-1.80583e-05	0.14373	7.054e-05	0.8	372184
Body mass index (BMI)	Liver cell carcinoma	rs12049202	1	77967523	T	C	0.0218362	0.198651	0.00300823	3.91291e-13	336107	T	C	-0.000101894	0.196652	6.19079e-05	0.1	372184
Body mass index (BMI)	Liver cell carcinoma	rs12140153	1	62579891	T	G	-0.0318248	0.0967607	0.00416782	2.24957e-14	336107	T	G	-6.93831e-05	0.094238	8.64006e-05	0.42	372184
Body mass index (BMI)	Liver cell carcinoma	rs12144626	1	47670525	C	T	-0.0172144	0.581821	0.00244388	1.87327e-12	336107	C	T	4.66605e-05	0.58242	5.00744e-05	0.35	372184
Body mass index (BMI)	Liver cell carcinoma	rs12477385	2	166156146	T	G	-0.0172504	0.2273	0.00287583	1.99444e-09	336107	T	G	5.28116e-05	0.246465	5.71316e-05	0.36	372184
Body mass index (BMI)	Liver cell carcinoma	rs12479357	2	181570507	G	A	0.0178651	0.631081	0.00249872	8.71365e-13	336107	G	A	-5.26118e-05	0.631646	5.12465e-05	0.3	372184
Body mass index (BMI)	Liver cell carcinoma	rs12614861	2	175047184	T	G	0.0152338	0.34701	0.00252179	1.53455e-09	336107	T	G	6.0767e-05	0.347725	5.17257e-05	0.24	372184
Body mass index (BMI)	Liver cell carcinoma	rs12622280	2	79515954	G	T	-0.0187009	0.157075	0.00330533	1.5344e-08	336107	G	T	-5.48173e-05	0.158602	6.7513e-05	0.42	372184
Body mass index (BMI)	Liver cell carcinoma	rs12662900	6	97757782	A	T	-0.0168585	0.282225	0.002673	2.84918e-10	336107	A	T	6.35348e-05	0.283377	5.46729e-05	0.25	372184
Body mass index (BMI)	Liver cell carcinoma	rs12679106	8	73446870	T	G	-0.0220302	0.711341	0.00266493	1.38229e-16	336107	T	G	4.61951e-05	0.729081	5.56459e-05	0.41	372184
Body mass index (BMI)	Liver cell carcinoma	rs1286138	14	91485445	G	T	0.0180512	0.673439	0.00256405	1.92442e-12	336107	G	T	1.40397e-05	0.674864	5.26531e-05	0.79	372184
Body mass index (BMI)	Liver cell carcinoma	rs12877270	13	97047020	A	G	0.0169078	0.43845	0.00243897	4.14668e-12	336107	A	G	4.49952e-05	0.442732	4.99215e-05	0.37	372184
Body mass index (BMI)	Liver cell carcinoma	rs12881629	14	101146413	G	A	0.0239675	0.0821459	0.00436626	4.03915e-08	336107	G	A	7.53088e-05	0.082654	8.92659e-05	0.4	372184
Body mass index (BMI)	Liver cell carcinoma	rs12885458	14	47305486	G	T	-0.0156111	0.509982	0.00240414	8.4004e-11	336107	G	T	2.60832e-05	0.507709	4.93279e-05	0.6	372184
Body mass index (BMI)	Liver cell carcinoma	rs1296328	4	137083193	C	A	-0.0189787	0.559914	0.00243087	5.85599e-15	336107	C	A	5.64348e-06	0.558757	4.9862e-05	0.91	372184
Body mass index (BMI)	Liver cell carcinoma	rs12977259	19	1951123	G	A	0.0186259	0.821338	0.00316073	3.79778e-09	336107	G	A	0.000116753	0.816362	6.48081e-05	0.0719996	372184
Body mass index (BMI)	Liver cell carcinoma	rs12992672	2	632723	A	G	0.0507808	0.828635	0.00318245	2.69588e-57	336107	A	G	-1.23505e-05	0.828388	6.52726e-05	0.85	372184
Body mass index (BMI)	Liver cell carcinoma	rs13047416	21	40309436	G	C	-0.0136395	0.375427	0.00248865	4.23945e-08	336107	G	C	-3.36889e-05	0.377246	5.08928e-05	0.51	372184
Body mass index (BMI)	Liver cell carcinoma	rs13062093	3	35667057	G	T	0.01706	0.366444	0.00249069	7.42335e-12	336107	G	T	7.61775e-06	0.365644	5.10651e-05	0.88	372184
Body mass index (BMI)	Liver cell carcinoma	rs13076052	3	44456573	G	C	0.0160769	0.277037	0.0027011	2.65161e-09	336107	G	C	-3.06587e-05	0.274964	5.55651e-05	0.58	372184
Body mass index (BMI)	Liver cell carcinoma	rs13135092	4	103198082	G	A	0.0500549	0.0832342	0.00437445	2.59537e-30	336107	G	A	8.1196e-05	0.083036	8.96791e-05	0.37	372184
Body mass index (BMI)	Liver cell carcinoma	rs13174863	5	139080745	G	A	0.0249793	0.148208	0.00340131	2.0773e-13	336107	G	A	4.34777e-05	0.14812	6.99034e-05	0.53	372184
Body mass index (BMI)	Liver cell carcinoma	rs1320903	3	131758077	A	G	0.022008	0.318441	0.00258125	1.51985e-17	336107	A	G	4.22086e-05	0.319635	5.28771e-05	0.42	372184
Body mass index (BMI)	Liver cell carcinoma	rs1327259	6	51177811	G	A	-0.0140026	0.38613	0.00247527	1.54184e-08	336107	G	A	3.8824e-05	0.387794	5.06881e-05	0.44	372184
Body mass index (BMI)	Liver cell carcinoma	rs1342391	1	96285385	T	G	0.0158687	0.669963	0.00256148	5.82975e-10	336107	T	G	3.93925e-05	0.670101	5.24822e-05	0.450001	372184
Body mass index (BMI)	Liver cell carcinoma	rs13427822	2	213414265	G	A	-0.0198988	0.272052	0.00272868	3.05e-13	336107	G	A	-6.50656e-05	0.271078	5.60362e-05	0.25	372184
Body mass index (BMI)	Liver cell carcinoma	rs1411432	9	16728532	C	A	0.0249455	0.183895	0.00310861	1.02164e-15	336107	C	A	4.59608e-06	0.186714	6.33867e-05	0.94	372184
Body mass index (BMI)	Liver cell carcinoma	rs1441264	13	79580919	A	G	0.0206382	0.591866	0.00249668	1.38708e-16	336107	A	G	-1.28798e-05	0.594074	5.12152e-05	0.8	372184
Body mass index (BMI)	Liver cell carcinoma	rs1446585	2	136407479	G	A	-0.0171122	0.228006	0.00287668	2.70695e-09	336107	G	A	-5.343e-05	0.245532	5.60702e-05	0.34	372184
Body mass index (BMI)	Liver cell carcinoma	rs1454687	3	94038085	G	C	-0.0225414	0.515055	0.00240316	6.64355e-21	336107	G	C	7.54472e-05	0.515086	4.92745e-05	0.13	372184
Body mass index (BMI)	Liver cell carcinoma	rs1458156	12	41887940	T	C	0.0137851	0.488264	0.0024053	9.98504e-09	336107	T	C	1.48046e-05	0.488663	4.92837e-05	0.760001	372184
Body mass index (BMI)	Liver cell carcinoma	rs1477290	5	87988934	C	T	0.0335389	0.135362	0.00353705	2.50553e-21	336107	C	T	1.19055e-05	0.136891	7.22496e-05	0.87	372184
Body mass index (BMI)	Liver cell carcinoma	rs147730268	12	123024476	T	G	-0.0361121	0.0905299	0.00432936	7.38074e-17	336107	T	G	2.56596e-05	0.086973	8.93125e-05	0.77	372184
Body mass index (BMI)	Liver cell carcinoma	rs1582931	5	122657199	A	G	-0.0148636	0.472057	0.00242597	8.97284e-10	336107	A	G	-6.88655e-05	0.474139	4.97471e-05	0.17	372184
Body mass index (BMI)	Liver cell carcinoma	rs16846140	2	212292521	G	A	0.0161898	0.33821	0.0025442	1.97592e-10	336107	G	A	5.99676e-05	0.33799	5.22088e-05	0.25	372184
Body mass index (BMI)	Liver cell carcinoma	rs16916303	9	30823761	G	A	-0.020719	0.119234	0.00373905	3.00538e-08	336107	G	A	-2.7817e-05	0.119893	7.66549e-05	0.719999	372184
Body mass index (BMI)	Liver cell carcinoma	rs16932761	8	67202787	A	G	-0.0179735	0.251546	0.00278158	1.03729e-10	336107	A	G	0.000104588	0.251486	5.70003e-05	0.0669993	372184
Body mass index (BMI)	Liver cell carcinoma	rs16975459	18	39548277	C	A	0.0239721	0.121305	0.00368583	7.83971e-11	336107	C	A	1.0936e-05	0.12183	7.53951e-05	0.88	372184
Body mass index (BMI)	Liver cell carcinoma	rs17014332	1	209520450	C	T	0.0180292	0.210609	0.00294421	9.1582e-10	336107	C	T	-3.59317e-05	0.210285	6.04266e-05	0.55	372184
Body mass index (BMI)	Liver cell carcinoma	rs17085463	4	65740387	A	G	-0.0148137	0.317007	0.00259815	1.1876e-08	336107	A	G	-4.36886e-05	0.320144	5.31914e-05	0.41	372184
Body mass index (BMI)	Liver cell carcinoma	rs17149254	7	76634463	C	T	-0.0238078	0.808564	0.00311607	2.1727e-14	336107	C	T	-3.51483e-05	0.804658	6.36893e-05	0.58	372184
Body mass index (BMI)	Liver cell carcinoma	rs17342242	8	60828697	G	A	-0.016161	0.229795	0.00286561	1.70553e-08	336107	G	A	-4.95835e-05	0.229487	5.88391e-05	0.4	372184
Body mass index (BMI)	Liver cell carcinoma	rs17716502	8	116659731	T	C	-0.0222998	0.207243	0.00298602	8.15831e-14	336107	T	C	-8.52965e-06	0.204177	6.15686e-05	0.89	372184
Body mass index (BMI)	Liver cell carcinoma	rs17731998	3	82669493	T	C	0.0161585	0.269878	0.00270303	2.26235e-09	336107	T	C	-1.89313e-05	0.269219	5.54719e-05	0.73	372184
Body mass index (BMI)	Liver cell carcinoma	rs1788808	18	21090023	G	A	-0.0183135	0.497341	0.0024054	2.67485e-14	336107	G	A	-3.21695e-05	0.494364	4.9312e-05	0.51	372184
Body mass index (BMI)	Liver cell carcinoma	rs1805123	7	150647969	G	T	-0.0179911	0.246217	0.00278844	1.10527e-10	336107	G	T	2.70813e-05	0.271157	5.56448e-05	0.630001	372184
Body mass index (BMI)	Liver cell carcinoma	rs1840661	7	114352682	A	T	0.0137467	0.427512	0.00244055	1.77644e-08	336107	A	T	4.01214e-05	0.424723	5.00165e-05	0.42	372184
Body mass index (BMI)	Liver cell carcinoma	rs1884897	20	6614691	G	A	0.0213286	0.628254	0.00249224	1.15319e-17	336107	G	A	-3.67085e-05	0.62837	5.1137e-05	0.47	372184
Body mass index (BMI)	Liver cell carcinoma	rs1901241	12	97951882	G	A	0.0192919	0.160137	0.00329019	4.5368e-09	336107	G	A	3.15897e-05	0.15189	6.86793e-05	0.649999	372184
Body mass index (BMI)	Liver cell carcinoma	rs1919243	5	88778861	C	T	0.0138729	0.487067	0.00243342	1.19212e-08	336107	C	T	-2.02264e-05	0.487881	4.98975e-05	0.69	372184
Body mass index (BMI)	Liver cell carcinoma	rs1941706	18	31223776	G	A	0.0139405	0.463511	0.00241073	7.35783e-09	336107	G	A	4.15832e-05	0.461836	4.94781e-05	0.4	372184
Body mass index (BMI)	Liver cell carcinoma	rs1949204	13	65475834	G	T	0.0166526	0.761765	0.00281935	3.49712e-09	336107	G	T	3.98723e-05	0.761146	5.77754e-05	0.49	372184
Body mass index (BMI)	Liver cell carcinoma	rs2035806	10	133984916	A	G	-0.0166309	0.566354	0.00242835	7.46793e-12	336107	A	G	2.65098e-05	0.563747	4.97572e-05	0.59	372184
Body mass index (BMI)	Liver cell carcinoma	rs2046002	15	95277910	C	T	-0.014571	0.639044	0.00250777	6.24094e-09	336107	C	T	-6.55228e-05	0.655763	5.21852e-05	0.21	372184
Body mass index (BMI)	Liver cell carcinoma	rs2056477	7	2079744	C	G	-0.0223189	0.22589	0.00287637	8.55658e-15	336107	C	G	-2.60033e-05	0.228442	5.87273e-05	0.66	372184
Body mass index (BMI)	Liver cell carcinoma	rs2121058	13	58627256	C	T	-0.0238147	0.228644	0.00286076	8.4918e-17	336107	C	T	-7.10907e-05	0.227631	5.87978e-05	0.23	372184
Body mass index (BMI)	Liver cell carcinoma	rs2135745	9	109150784	G	C	-0.016838	0.753229	0.00280126	1.84723e-09	336107	G	C	5.04071e-05	0.7515	5.72832e-05	0.38	372184
Body mass index (BMI)	Liver cell carcinoma	rs2155869	18	13199302	C	T	-0.0184462	0.819163	0.00311144	3.06034e-09	336107	C	T	1.88674e-05	0.817605	6.363e-05	0.77	372184
Body mass index (BMI)	Liver cell carcinoma	rs215634	7	32369148	G	A	-0.0147674	0.613873	0.00247575	2.45177e-09	336107	G	A	3.90412e-05	0.611904	5.07072e-05	0.44	372184
Body mass index (BMI)	Liver cell carcinoma	rs217672	14	62361021	C	A	0.0158661	0.272013	0.00270563	4.51991e-09	336107	C	A	-3.6317e-05	0.271573	5.54968e-05	0.51	372184
Body mass index (BMI)	Liver cell carcinoma	rs2192649	7	78126279	G	T	0.0136694	0.497183	0.00241616	1.53706e-08	336107	G	T	1.61772e-05	0.501429	4.95488e-05	0.74	372184
Body mass index (BMI)	Liver cell carcinoma	rs2234458	11	65639374	T	C	-0.020641	0.639151	0.002496	1.34865e-16	336107	T	C	9.40924e-05	0.640401	5.1217e-05	0.0659994	372184
Body mass index (BMI)	Liver cell carcinoma	rs2253310	6	108888593	G	C	0.0172947	0.628085	0.00248472	3.39938e-12	336107	G	C	-7.56531e-05	0.625339	5.08909e-05	0.14	372184
Body mass index (BMI)	Liver cell carcinoma	rs2292238	12	56493822	C	A	-0.0176981	0.408667	0.00244772	4.82503e-13	336107	C	A	-3.96952e-05	0.408103	5.01447e-05	0.43	372184
Body mass index (BMI)	Liver cell carcinoma	rs2307111	5	75003678	C	T	-0.0289516	0.393183	0.00246183	6.35038e-32	336107	C	T	-8.5538e-06	0.394819	5.04056e-05	0.87	372184
Body mass index (BMI)	Liver cell carcinoma	rs2318543	4	67803263	G	A	-0.0194021	0.782495	0.00292162	3.1232e-11	336107	G	A	-1.54851e-05	0.782928	5.99247e-05	0.8	372184
Body mass index (BMI)	Liver cell carcinoma	rs2384054	2	25156773	C	T	0.0350265	0.489674	0.00240007	3.17687e-48	336107	C	T	-3.41719e-05	0.490393	4.92348e-05	0.49	372184
Body mass index (BMI)	Liver cell carcinoma	rs2398861	9	96430747	G	A	0.0220894	0.256599	0.0027614	1.25458e-15	336107	G	A	9.885e-05	0.259203	5.64692e-05	0.08	372184
Body mass index (BMI)	Liver cell carcinoma	rs241460	1	49782772	G	A	-0.0205388	0.68187	0.00257525	1.52265e-15	336107	G	A	-0.000110682	0.682561	5.28447e-05	0.0359998	372184
Body mass index (BMI)	Liver cell carcinoma	rs2425857	20	44914134	G	A	-0.0135947	0.554635	0.00241624	1.84183e-08	336107	G	A	-7.16131e-05	0.555818	4.95966e-05	0.15	372184
Body mass index (BMI)	Liver cell carcinoma	rs2439823	10	99778226	G	A	0.0216364	0.547705	0.00241939	3.80803e-19	336107	G	A	0.000117146	0.545479	4.95908e-05	0.0179999	372184
Body mass index (BMI)	Liver cell carcinoma	rs2450445	10	93038530	A	G	-0.0153656	0.323973	0.00256262	2.02372e-09	336107	A	G	3.08743e-05	0.324355	5.25486e-05	0.56	372184
Body mass index (BMI)	Liver cell carcinoma	rs245775	5	170535815	G	A	0.0203304	0.728826	0.0027049	5.65458e-14	336107	G	A	7.27725e-05	0.730077	5.55399e-05	0.19	372184
Body mass index (BMI)	Liver cell carcinoma	rs2470392	12	2155430	C	T	0.0145453	0.287428	0.00265977	4.53858e-08	336107	C	T	0.000136708	0.288515	5.44723e-05	0.012	372184
Body mass index (BMI)	Liver cell carcinoma	rs2474898	6	51769245	T	C	0.0146104	0.345803	0.00252319	7.02668e-09	336107	T	C	0.000113692	0.344705	5.1822e-05	0.0280001	372184
Body mass index (BMI)	Liver cell carcinoma	rs2482704	9	94182363	T	G	-0.0138253	0.423422	0.00243157	1.30335e-08	336107	T	G	4.55309e-06	0.426464	4.9702e-05	0.93	372184
Body mass index (BMI)	Liver cell carcinoma	rs2606228	3	183537759	C	A	-0.0155705	0.642769	0.00253615	8.29182e-10	336107	C	A	2.74032e-05	0.646831	5.20078e-05	0.6	372184
Body mass index (BMI)	Liver cell carcinoma	rs2609181	2	6161899	C	G	-0.0161175	0.281859	0.00268723	2.00194e-09	336107	C	G	-9.86461e-06	0.286352	5.48895e-05	0.86	372184
Body mass index (BMI)	Liver cell carcinoma	rs2616192	8	20668624	T	G	0.0140763	0.67249	0.00257234	4.44877e-08	336107	T	G	1.02872e-05	0.674623	5.28545e-05	0.85	372184
Body mass index (BMI)	Liver cell carcinoma	rs2678204	1	201800511	G	T	0.0280873	0.341813	0.00253578	1.65158e-28	336107	G	T	-8.05681e-06	0.339895	5.20547e-05	0.88	372184
Body mass index (BMI)	Liver cell carcinoma	rs2711111	7	24529055	G	A	-0.0147156	0.565043	0.00245734	2.12124e-09	336107	G	A	3.73963e-05	0.567499	5.043e-05	0.46	372184
Body mass index (BMI)	Liver cell carcinoma	rs2725371	8	30854033	G	A	-0.0180883	0.696308	0.00262057	5.12035e-12	336107	G	A	0.000116915	0.695953	5.37779e-05	0.0299999	372184
Body mass index (BMI)	Liver cell carcinoma	rs273505	19	18217147	C	T	0.0188626	0.419906	0.00243413	9.27257e-15	336107	C	T	2.85605e-05	0.4216	4.98682e-05	0.57	372184
Body mass index (BMI)	Liver cell carcinoma	rs28366156	6	31671498	C	T	-0.0290028	0.131356	0.00355581	3.46178e-16	336107	C	T	0.000200022	0.130971	7.29836e-05	0.0061	372184
Body mass index (BMI)	Liver cell carcinoma	rs28447555	3	107385668	T	C	0.0185076	0.180987	0.00312798	3.28632e-09	336107	T	C	-1.7328e-05	0.179443	6.44023e-05	0.79	372184
Body mass index (BMI)	Liver cell carcinoma	rs28489620	22	41804716	A	G	-0.0147327	0.290982	0.0026634	3.1768e-08	336107	A	G	2.35888e-05	0.290505	5.45874e-05	0.67	372184
Body mass index (BMI)	Liver cell carcinoma	rs2861685	2	67837553	C	T	-0.017647	0.411371	0.00243763	4.51544e-13	336107	C	T	3.55045e-05	0.411663	4.99322e-05	0.48	372184
Body mass index (BMI)	Liver cell carcinoma	rs286818	5	107433446	A	T	-0.0291454	0.170248	0.00320417	9.41456e-20	336107	A	T	-3.61027e-05	0.170102	6.57577e-05	0.58	372184
Body mass index (BMI)	Liver cell carcinoma	rs2962082	16	62816628	A	G	-0.0135377	0.482549	0.00240754	1.87785e-08	336107	A	G	1.34642e-05	0.481154	4.93694e-05	0.79	372184
Body mass index (BMI)	Liver cell carcinoma	rs2975693	8	10114474	C	T	0.0238256	0.109281	0.0038753	7.85236e-10	336107	C	T	0.000172728	0.108249	7.9971e-05	0.0309999	372184
Body mass index (BMI)	Liver cell carcinoma	rs34045288	6	40369081	T	C	0.0259978	0.335903	0.00254511	1.71672e-24	336107	T	C	2.04645e-05	0.334433	5.22332e-05	0.7	372184
Body mass index (BMI)	Liver cell carcinoma	rs34236292	4	140786038	T	G	-0.0140997	0.32772	0.002567	3.96169e-08	336107	T	G	-1.19271e-05	0.327147	5.26081e-05	0.82	372184
Body mass index (BMI)	Liver cell carcinoma	rs34361149	1	72750470	A	G	-0.0309935	0.19259	0.00304511	2.5038e-24	336107	A	G	-2.7492e-05	0.190942	6.25546e-05	0.66	372184
Body mass index (BMI)	Liver cell carcinoma	rs34373881	3	20432033	A	G	-0.0168863	0.278276	0.00268678	3.2836e-10	336107	A	G	-5.7583e-05	0.274937	5.52737e-05	0.3	372184
Body mass index (BMI)	Liver cell carcinoma	rs34774377	5	167001890	C	T	-0.0208434	0.120337	0.00369099	1.63313e-08	336107	C	T	5.34518e-05	0.11909	7.6034e-05	0.48	372184
Body mass index (BMI)	Liver cell carcinoma	rs34811474	4	25408838	A	G	-0.0305977	0.231875	0.00284335	5.30396e-27	336107	A	G	8.24629e-06	0.231275	5.84391e-05	0.89	372184
Body mass index (BMI)	Liver cell carcinoma	rs34966008	17	34935878	T	C	-0.0199158	0.408148	0.00244306	3.59253e-16	336107	T	C	-7.51018e-05	0.447056	4.95292e-05	0.13	372184
Body mass index (BMI)	Liver cell carcinoma	rs35025195	11	134522597	A	G	-0.0230476	0.166132	0.00323009	9.67832e-13	336107	A	G	4.80163e-05	0.164165	6.656e-05	0.47	372184
Body mass index (BMI)	Liver cell carcinoma	rs35193668	13	33092929	T	C	-0.0166761	0.361915	0.00249998	2.55329e-11	336107	T	C	-4.37983e-05	0.361409	5.13145e-05	0.39	372184
Body mass index (BMI)	Liver cell carcinoma	rs35483388	11	122545146	T	C	0.0140802	0.379617	0.00248601	1.48218e-08	336107	T	C	3.83831e-05	0.379913	5.10047e-05	0.450001	372184
Body mass index (BMI)	Liver cell carcinoma	rs35626515	16	28649651	A	C	0.0265699	0.407965	0.00244547	1.71159e-27	336107	A	C	3.63081e-05	0.405408	5.01616e-05	0.47	372184
Body mass index (BMI)	Liver cell carcinoma	rs35722922	2	47002226	G	A	-0.0164622	0.385007	0.00247822	3.08319e-11	336107	G	A	-4.39661e-05	0.383994	5.08041e-05	0.39	372184
Body mass index (BMI)	Liver cell carcinoma	rs357501	3	153953440	A	G	0.0154044	0.377514	0.00249087	6.24396e-10	336107	A	G	2.92906e-05	0.377957	5.10529e-05	0.57	372184
Body mass index (BMI)	Liver cell carcinoma	rs35851183	4	80717182	G	A	0.0167614	0.357777	0.00250852	2.36429e-11	336107	G	A	1.39055e-05	0.359225	5.14092e-05	0.79	372184
Body mass index (BMI)	Liver cell carcinoma	rs35882248	2	230627955	T	C	0.0192316	0.314642	0.00258946	1.11455e-13	336107	T	C	5.94109e-05	0.317901	5.2945e-05	0.26	372184
Body mass index (BMI)	Liver cell carcinoma	rs36007635	6	163009335	A	G	-0.0200004	0.138403	0.00348146	9.20831e-09	336107	A	G	-4.50675e-05	0.137292	7.1593e-05	0.53	372184
Body mass index (BMI)	Liver cell carcinoma	rs362307	4	3241845	T	C	0.0313537	0.0760278	0.00458157	7.74462e-12	336107	T	C	-4.77371e-05	0.074721	9.43555e-05	0.61	372184
Body mass index (BMI)	Liver cell carcinoma	rs3759584	14	103990799	C	T	-0.0165842	0.361958	0.00251394	4.20436e-11	336107	C	T	9.77648e-06	0.364196	5.1476e-05	0.85	372184
Body mass index (BMI)	Liver cell carcinoma	rs3803286	14	103261300	G	A	-0.0207912	0.666379	0.00254468	3.08248e-16	336107	G	A	1.84235e-05	0.649189	5.15031e-05	0.719999	372184
Body mass index (BMI)	Liver cell carcinoma	rs3810291	19	47569003	A	G	0.029685	0.677478	0.00256755	6.53732e-31	336107	A	G	-5.23974e-05	0.674783	5.24741e-05	0.32	372184
Body mass index (BMI)	Liver cell carcinoma	rs3843540	7	99126640	C	T	-0.0241729	0.148581	0.00338227	8.88996e-13	336107	C	T	-8.51761e-05	0.148762	6.9344e-05	0.22	372184
Body mass index (BMI)	Liver cell carcinoma	rs3844598	5	140992235	G	A	0.0136986	0.528663	0.00241006	1.31735e-08	336107	G	A	4.22761e-05	0.525552	4.93408e-05	0.39	372184
Body mass index (BMI)	Liver cell carcinoma	rs3861879	9	129464856	G	A	0.0137348	0.43683	0.00243136	1.61503e-08	336107	G	A	-2.34724e-05	0.439176	4.98813e-05	0.64	372184
Body mass index (BMI)	Liver cell carcinoma	rs3897102	12	123492112	T	C	0.0147261	0.412248	0.00245956	2.13604e-09	336107	T	C	7.15361e-05	0.411509	5.04724e-05	0.16	372184
Body mass index (BMI)	Liver cell carcinoma	rs390192	6	83359135	G	A	-0.0154416	0.522445	0.00242065	1.78341e-10	336107	G	A	-6.25563e-05	0.522494	4.95938e-05	0.21	372184
Body mass index (BMI)	Liver cell carcinoma	rs39330	7	103449555	T	A	-0.0189262	0.426708	0.00244136	9.04899e-15	336107	T	A	-7.63411e-05	0.426659	5.00846e-05	0.13	372184
Body mass index (BMI)	Liver cell carcinoma	rs4246657	2	229006134	T	C	0.0170056	0.340914	0.00253421	1.94357e-11	336107	T	C	-2.45763e-05	0.342458	5.18853e-05	0.64	372184
Body mass index (BMI)	Liver cell carcinoma	rs4261944	4	31003636	G	T	0.0154894	0.362956	0.00250441	6.22315e-10	336107	G	T	2.12844e-05	0.36505	5.13393e-05	0.68	372184
Body mass index (BMI)	Liver cell carcinoma	rs4402589	16	29954654	G	T	0.0291524	0.55278	0.00241668	1.68345e-33	336107	G	T	1.36531e-05	0.551176	4.95208e-05	0.780001	372184
Body mass index (BMI)	Liver cell carcinoma	rs4467770	6	12086826	A	G	0.0156691	0.730668	0.00271693	8.0664e-09	336107	A	G	7.55194e-07	0.731237	5.57862e-05	0.99	372184
Body mass index (BMI)	Liver cell carcinoma	rs4474229	1	195037001	A	G	-0.0158775	0.372338	0.00248334	1.62233e-10	336107	A	G	2.86076e-05	0.373216	5.08996e-05	0.57	372184
Body mass index (BMI)	Liver cell carcinoma	rs4482463	2	205375909	A	C	-0.0340855	0.924181	0.00454517	6.4328e-14	336107	A	C	0.000221596	0.923151	9.27985e-05	0.017	372184
Body mass index (BMI)	Liver cell carcinoma	rs4502882	5	153093998	T	C	-0.0147181	0.656893	0.0025291	5.90786e-09	336107	T	C	-4.30281e-05	0.657548	5.18892e-05	0.41	372184
Body mass index (BMI)	Liver cell carcinoma	rs4595495	10	53673286	G	A	0.0137384	0.422607	0.0024356	1.69555e-08	336107	G	A	-8.53836e-06	0.419557	4.99815e-05	0.86	372184
Body mass index (BMI)	Liver cell carcinoma	rs4648450	1	2723214	A	C	-0.0154374	0.466133	0.00242211	1.84982e-10	336107	A	C	-3.51278e-05	0.466507	4.97098e-05	0.48	372184
Body mass index (BMI)	Liver cell carcinoma	rs4671328	2	58935282	G	T	-0.0217722	0.552555	0.00243483	3.84238e-19	336107	G	T	5.61339e-05	0.551249	4.99234e-05	0.26	372184
Body mass index (BMI)	Liver cell carcinoma	rs4687770	3	51755065	C	T	-0.019339	0.133375	0.00353549	4.50485e-08	336107	C	T	-2.01791e-06	0.134764	7.21589e-05	0.98	372184
Body mass index (BMI)	Liver cell carcinoma	rs4718964	7	70045941	T	G	0.0145653	0.412194	0.00244679	2.63858e-09	336107	T	G	0.00010901	0.41876	5.01768e-05	0.0299999	372184
Body mass index (BMI)	Liver cell carcinoma	rs4757144	11	13331226	A	G	0.016524	0.593047	0.00244585	1.42135e-11	336107	A	G	3.71909e-05	0.590075	5.01304e-05	0.46	372184
Body mass index (BMI)	Liver cell carcinoma	rs4776970	15	68080886	T	A	-0.0254626	0.35707	0.00250512	2.88669e-24	336107	T	A	-2.22319e-05	0.357845	5.12693e-05	0.66	372184
Body mass index (BMI)	Liver cell carcinoma	rs4777541	15	73082240	T	C	0.0196505	0.765041	0.00284642	5.07925e-12	336107	T	C	-2.38433e-05	0.765213	5.82504e-05	0.68	372184
Body mass index (BMI)	Liver cell carcinoma	rs4778918	15	79434040	C	T	-0.0151991	0.422703	0.0024318	4.10639e-10	336107	C	T	-2.41063e-05	0.420943	4.99141e-05	0.630001	372184
Body mass index (BMI)	Liver cell carcinoma	rs4790841	17	1835482	T	C	-0.0295249	0.154867	0.00332942	7.49204e-19	336107	T	C	-4.91071e-05	0.154488	6.83879e-05	0.47	372184
Body mass index (BMI)	Liver cell carcinoma	rs487662	11	64481880	A	G	0.0154374	0.753235	0.00278969	3.13711e-08	336107	A	G	6.51703e-05	0.752925	5.72603e-05	0.26	372184
Body mass index (BMI)	Liver cell carcinoma	rs4911382	20	32553095	T	C	0.015559	0.584238	0.00244287	1.90349e-10	336107	T	C	-6.2266e-05	0.586393	5.0072e-05	0.21	372184
Body mass index (BMI)	Liver cell carcinoma	rs491711	11	28742220	C	A	-0.0158403	0.310988	0.00260937	1.27623e-09	336107	C	A	-2.17072e-05	0.311827	5.34627e-05	0.68	372184
Body mass index (BMI)	Liver cell carcinoma	rs4921301	5	159984492	T	C	-0.0182238	0.209817	0.0029841	1.01653e-09	336107	T	C	-7.81306e-05	0.210562	6.11804e-05	0.2	372184
Body mass index (BMI)	Liver cell carcinoma	rs4929923	11	8639200	C	T	0.0173844	0.647328	0.00251068	4.39339e-12	336107	C	T	-7.58747e-06	0.644653	5.14365e-05	0.88	372184
Body mass index (BMI)	Liver cell carcinoma	rs525101	13	111969728	C	T	0.0164956	0.371963	0.00249029	3.50106e-11	336107	C	T	3.81797e-05	0.369699	5.11275e-05	0.46	372184
Body mass index (BMI)	Liver cell carcinoma	rs539515	1	177889025	C	A	0.0474871	0.207529	0.00295985	6.64049e-58	336107	C	A	1.66035e-05	0.204842	6.10181e-05	0.79	372184
Body mass index (BMI)	Liver cell carcinoma	rs550974	11	118937106	T	A	0.0158904	0.404297	0.00244811	8.54673e-11	336107	T	A	1.60132e-05	0.404797	5.02103e-05	0.75	372184
Body mass index (BMI)	Liver cell carcinoma	rs55689274	15	47758909	A	G	-0.0148341	0.285711	0.00266266	2.53244e-08	336107	A	G	3.47763e-06	0.286795	5.45037e-05	0.95	372184
Body mass index (BMI)	Liver cell carcinoma	rs55726687	12	991306	A	G	0.0238631	0.211138	0.00294249	5.08628e-16	336107	A	G	-3.53784e-05	0.209346	6.04493e-05	0.56	372184
Body mass index (BMI)	Liver cell carcinoma	rs55938344	12	108310327	C	A	-0.0168213	0.242702	0.00281823	2.39354e-09	336107	C	A	-1.4934e-05	0.24139	5.79606e-05	0.8	372184
Body mass index (BMI)	Liver cell carcinoma	rs56067609	7	133582465	T	A	-0.0193637	0.136594	0.0035019	3.21418e-08	336107	T	A	8.50424e-05	0.136034	7.18708e-05	0.24	372184
Body mass index (BMI)	Liver cell carcinoma	rs56161855	17	46288649	T	A	0.0229722	0.132008	0.00354917	9.64717e-11	336107	T	A	-1.66058e-05	0.132767	7.26004e-05	0.82	372184
Body mass index (BMI)	Liver cell carcinoma	rs56212061	19	19394640	T	C	-0.0211123	0.149969	0.00337336	3.89054e-10	336107	T	C	-3.31599e-05	0.15165	6.88767e-05	0.630001	372184
Body mass index (BMI)	Liver cell carcinoma	rs56773984	2	220177285	T	A	-0.0179174	0.16742	0.00323177	2.95638e-08	336107	T	A	5.24052e-05	0.170312	6.56916e-05	0.43	372184
Body mass index (BMI)	Liver cell carcinoma	rs56803094	15	99222509	G	A	-0.0188821	0.227111	0.00287406	5.04429e-11	336107	G	A	-6.97152e-06	0.226814	5.90029e-05	0.91	372184
Body mass index (BMI)	Liver cell carcinoma	rs57636386	18	58048295	C	T	-0.0427651	0.0834151	0.00435306	8.92483e-23	336107	C	T	0.000100982	0.083864	8.91205e-05	0.26	372184
Body mass index (BMI)	Liver cell carcinoma	rs58862095	7	75081418	T	C	-0.0243799	0.419757	0.00243968	1.64702e-23	336107	T	C	1.26742e-05	0.419449	4.99934e-05	0.8	372184
Body mass index (BMI)	Liver cell carcinoma	rs588660	1	96886604	A	G	0.0183012	0.585856	0.00244095	6.51778e-14	336107	A	G	3.00344e-05	0.583928	4.99638e-05	0.55	372184
Body mass index (BMI)	Liver cell carcinoma	rs59104534	8	25666169	T	C	0.0149782	0.301112	0.00262903	1.21862e-08	336107	T	C	5.20665e-05	0.298475	5.40061e-05	0.34	372184
Body mass index (BMI)	Liver cell carcinoma	rs5995843	22	40697377	G	A	-0.0174411	0.348993	0.00251927	4.42792e-12	336107	G	A	4.62325e-05	0.346063	5.17633e-05	0.37	372184
Body mass index (BMI)	Liver cell carcinoma	rs60764613	18	1839911	T	G	0.023587	0.144857	0.00342645	5.83714e-12	336107	T	G	9.63688e-05	0.144707	7.0357e-05	0.17	372184
Body mass index (BMI)	Liver cell carcinoma	rs61813324	1	156049877	T	C	0.0279187	0.134883	0.00356314	4.68598e-15	336107	T	C	-1.19433e-05	0.135477	7.30031e-05	0.87	372184
Body mass index (BMI)	Liver cell carcinoma	rs61826867	1	174377435	G	A	0.0251347	0.109772	0.00384169	6.05341e-11	336107	G	A	9.1518e-06	0.111408	7.824e-05	0.91	372184
Body mass index (BMI)	Liver cell carcinoma	rs61871615	10	102487140	T	C	-0.0280254	0.0905228	0.0043732	1.47221e-10	336107	T	C	-6.23384e-05	0.0917	8.93447e-05	0.49	372184
Body mass index (BMI)	Liver cell carcinoma	rs61903695	11	89922417	G	A	0.0163585	0.255999	0.00275201	2.78061e-09	336107	G	A	6.75435e-05	0.254588	5.66032e-05	0.23	372184
Body mass index (BMI)	Liver cell carcinoma	rs61969510	13	86484025	C	T	0.0155328	0.284412	0.00269504	8.24689e-09	336107	C	T	3.63348e-05	0.278618	5.53933e-05	0.51	372184
Body mass index (BMI)	Liver cell carcinoma	rs62147189	2	86812549	G	T	-0.0170068	0.622	0.00251319	1.31704e-11	336107	G	T	-3.4081e-05	0.619417	5.06686e-05	0.5	372184
Body mass index (BMI)	Liver cell carcinoma	rs62246314	3	9504099	A	G	0.0228001	0.101276	0.00398064	1.01852e-08	336107	A	G	0.000143995	0.102548	8.11559e-05	0.0759994	372184
Body mass index (BMI)	Liver cell carcinoma	rs62407562	6	33530346	A	T	0.0170851	0.268967	0.00270947	2.87276e-10	336107	A	T	4.68129e-05	0.268439	5.55075e-05	0.4	372184
Body mass index (BMI)	Liver cell carcinoma	rs62543438	9	73896870	C	G	-0.014801	0.271966	0.00270013	4.21813e-08	336107	C	G	-5.45681e-05	0.274303	5.51512e-05	0.32	372184
Body mass index (BMI)	Liver cell carcinoma	rs6265	11	27679916	T	C	-0.0402275	0.189726	0.00306191	2.03798e-39	336107	T	C	-0.000125246	0.188438	6.29801e-05	0.0470002	372184
Body mass index (BMI)	Liver cell carcinoma	rs6536575	4	162091639	C	T	0.0140621	0.518496	0.00240451	4.97279e-09	336107	C	T	3.81418e-05	0.519302	4.93343e-05	0.44	372184
Body mass index (BMI)	Liver cell carcinoma	rs6575340	14	94023972	A	G	0.0228776	0.637416	0.00250397	6.48336e-20	336107	A	G	-2.62447e-05	0.636358	5.12961e-05	0.61	372184
Body mass index (BMI)	Liver cell carcinoma	rs6601527	8	10665444	A	C	-0.0217383	0.587819	0.00244545	6.17874e-19	336107	A	C	1.28589e-05	0.58967	5.02481e-05	0.8	372184
Body mass index (BMI)	Liver cell carcinoma	rs66679256	4	18351898	T	C	0.0162973	0.446142	0.00242165	1.70098e-11	336107	T	C	1.18664e-05	0.445989	4.96009e-05	0.81	372184
Body mass index (BMI)	Liver cell carcinoma	rs6687953	1	112293512	G	A	0.0158953	0.391351	0.00246141	1.06358e-10	336107	G	A	-1.85192e-05	0.390759	5.04434e-05	0.709999	372184
Body mass index (BMI)	Liver cell carcinoma	rs66922415	18	57848651	G	A	0.0520958	0.234362	0.00283196	1.54953e-75	336107	G	A	-7.78255e-05	0.232992	5.82e-05	0.18	372184
Body mass index (BMI)	Liver cell carcinoma	rs6705567	2	55323183	C	T	-0.0136224	0.3788	0.00249537	4.7895e-08	336107	C	T	-8.11836e-06	0.368894	5.14614e-05	0.87	372184
Body mass index (BMI)	Liver cell carcinoma	rs6722241	2	100803778	C	T	-0.0201712	0.270908	0.00271361	1.06145e-13	336107	C	T	-0.000110037	0.27232	5.55564e-05	0.0479999	372184
Body mass index (BMI)	Liver cell carcinoma	rs6739755	2	59330227	G	A	-0.0209594	0.602976	0.00246047	1.62368e-17	336107	G	A	-4.79343e-05	0.60356	5.04779e-05	0.34	372184
Body mass index (BMI)	Liver cell carcinoma	rs67609008	10	126640936	C	T	0.0146011	0.283597	0.00267444	4.77859e-08	336107	C	T	-8.71152e-05	0.282937	5.48948e-05	0.11	372184
Body mass index (BMI)	Liver cell carcinoma	rs6780459	3	104624105	T	A	0.0163597	0.746681	0.00276233	3.17512e-09	336107	T	A	0.000130917	0.747175	5.67228e-05	0.021	372184
Body mass index (BMI)	Liver cell carcinoma	rs67844506	20	51103807	G	A	-0.0259162	0.183242	0.0031086	7.65068e-17	336107	G	A	-8.92419e-07	0.183568	6.36501e-05	0.99	372184
Body mass index (BMI)	Liver cell carcinoma	rs6789488	3	136146030	C	T	0.0200094	0.750784	0.00277743	5.8479e-13	336107	C	T	0.000129506	0.749936	5.68183e-05	0.0230001	372184
Body mass index (BMI)	Liver cell carcinoma	rs6809307	3	156872076	T	C	0.0157072	0.25622	0.00276033	1.26885e-08	336107	T	C	-5.83395e-05	0.252943	5.67972e-05	0.3	372184
Body mass index (BMI)	Liver cell carcinoma	rs6831020	4	55500226	A	C	-0.0159366	0.295229	0.00263095	1.38538e-09	336107	A	C	0.000113356	0.293022	5.40778e-05	0.0359998	372184
Body mass index (BMI)	Liver cell carcinoma	rs6861649	5	50864788	C	T	0.0143476	0.607485	0.00246927	6.23491e-09	336107	C	T	5.52715e-06	0.607073	5.05871e-05	0.91	372184
Body mass index (BMI)	Liver cell carcinoma	rs6950388	7	1270699	A	G	0.0172281	0.795004	0.00297615	7.09888e-09	336107	A	G	-5.37666e-05	0.795097	6.09621e-05	0.38	372184
Body mass index (BMI)	Liver cell carcinoma	rs7006178	8	14252384	C	G	0.0155041	0.287875	0.00265871	5.50073e-09	336107	C	G	6.13673e-05	0.28859	5.44307e-05	0.26	372184
Body mass index (BMI)	Liver cell carcinoma	rs7030732	9	124630006	A	C	-0.0151605	0.607889	0.00245902	7.0445e-10	336107	A	C	-7.61574e-05	0.608428	5.04726e-05	0.13	372184
Body mass index (BMI)	Liver cell carcinoma	rs704061	12	89771903	C	T	0.0158698	0.452703	0.0024138	4.88427e-11	336107	C	T	5.72406e-06	0.455078	4.94609e-05	0.91	372184
Body mass index (BMI)	Liver cell carcinoma	rs7094644	10	16773864	A	G	0.0152821	0.674176	0.0026106	4.80751e-09	336107	A	G	1.22838e-05	0.677926	5.36743e-05	0.82	372184
Body mass index (BMI)	Liver cell carcinoma	rs7116641	11	43696917	G	T	0.0244218	0.316797	0.00258645	3.67282e-21	336107	G	T	1.99852e-05	0.317793	5.3051e-05	0.709999	372184
Body mass index (BMI)	Liver cell carcinoma	rs7124681	11	47529947	A	C	0.0267462	0.408057	0.00243997	5.90201e-28	336107	A	C	7.09653e-05	0.408342	4.99778e-05	0.16	372184
Body mass index (BMI)	Liver cell carcinoma	rs7132908	12	50263148	A	G	0.0285337	0.38392	0.0024723	8.2699e-31	336107	A	G	-0.000113555	0.383779	5.06446e-05	0.025	372184
Body mass index (BMI)	Liver cell carcinoma	rs7138383	12	103724090	A	G	-0.0213808	0.253485	0.0027649	1.05366e-14	336107	A	G	1.37396e-07	0.254698	5.65913e-05	1	372184
Body mass index (BMI)	Liver cell carcinoma	rs7141420	14	79899454	T	C	0.0208148	0.514078	0.00241922	7.73749e-18	336107	T	C	2.83379e-05	0.516574	4.96212e-05	0.57	372184
Body mass index (BMI)	Liver cell carcinoma	rs71495049	10	34014435	A	G	0.0265499	0.0840305	0.00432971	8.6862e-10	336107	A	G	-0.000124809	0.083351	8.90838e-05	0.16	372184
Body mass index (BMI)	Liver cell carcinoma	rs7163362	15	75398399	A	T	0.0132229	0.482249	0.00241122	4.16361e-08	336107	A	T	-6.69635e-05	0.477173	4.93987e-05	0.18	372184
Body mass index (BMI)	Liver cell carcinoma	rs7183417	15	46586088	T	C	0.0149003	0.432569	0.0024276	8.37356e-10	336107	T	C	2.99098e-05	0.433605	4.97616e-05	0.55	372184
Body mass index (BMI)	Liver cell carcinoma	rs7189149	16	69144151	G	C	0.0213468	0.127107	0.00360796	3.29041e-09	336107	G	C	-6.54661e-05	0.126454	7.41482e-05	0.38	372184
Body mass index (BMI)	Liver cell carcinoma	rs7195386	16	24578458	C	T	-0.0158814	0.506441	0.00240747	4.2092e-11	336107	C	T	5.70934e-07	0.507987	4.93434e-05	0.99	372184
Body mass index (BMI)	Liver cell carcinoma	rs7201895	16	407723	A	G	-0.017337	0.355984	0.00252451	6.54485e-12	336107	A	G	-1.85194e-05	0.354607	5.18212e-05	0.719999	372184
Body mass index (BMI)	Liver cell carcinoma	rs7218014	17	65832016	C	T	0.0206989	0.196595	0.00302709	8.05193e-12	336107	C	T	-1.73788e-05	0.196943	6.2032e-05	0.780001	372184
Body mass index (BMI)	Liver cell carcinoma	rs72697614	1	107514107	A	C	0.014951	0.320396	0.00260626	9.67008e-09	336107	A	C	-1.50116e-05	0.319258	5.35267e-05	0.780001	372184
Body mass index (BMI)	Liver cell carcinoma	rs72820274	2	104420858	A	G	0.0160021	0.41876	0.00243934	5.3889e-11	336107	A	G	-1.2266e-05	0.45122	4.97714e-05	0.81	372184
Body mass index (BMI)	Liver cell carcinoma	rs72892910	6	50816887	T	G	0.0401658	0.170442	0.00320426	4.88765e-36	336107	T	G	0.000152848	0.172278	6.53366e-05	0.0189998	372184
Body mass index (BMI)	Liver cell carcinoma	rs72976986	19	4050424	A	G	-0.0240493	0.191187	0.00308786	6.80769e-15	336107	A	G	-2.3885e-05	0.190293	6.33164e-05	0.709999	372184
Body mass index (BMI)	Liver cell carcinoma	rs73050254	7	3129614	A	G	0.0193216	0.136682	0.00350204	3.44628e-08	336107	A	G	-1.85914e-05	0.136885	7.18794e-05	0.8	372184
Body mass index (BMI)	Liver cell carcinoma	rs73144053	3	88085826	A	C	-0.0153557	0.329919	0.00256046	2.00914e-09	336107	A	C	-9.17303e-05	0.327889	5.258e-05	0.0810009	372184
Body mass index (BMI)	Liver cell carcinoma	rs73169730	3	170734438	G	A	0.0194632	0.276291	0.00268664	4.35211e-13	336107	G	A	-5.40682e-05	0.277478	5.50238e-05	0.33	372184
Body mass index (BMI)	Liver cell carcinoma	rs7321331	13	31015138	A	G	0.0175546	0.741132	0.00275513	1.8731e-10	336107	A	G	-1.97151e-05	0.742152	5.65649e-05	0.73	372184
Body mass index (BMI)	Liver cell carcinoma	rs73213484	4	28489339	T	A	-0.0211952	0.139056	0.00347384	1.05264e-09	336107	T	A	1.76193e-05	0.141116	7.08218e-05	0.8	372184
Body mass index (BMI)	Liver cell carcinoma	rs7331420	13	99236471	A	G	-0.0147324	0.284027	0.00267011	3.44017e-08	336107	A	G	-0.00011278	0.285457	5.47432e-05	0.0389996	372184
Body mass index (BMI)	Liver cell carcinoma	rs7442885	5	87682877	G	C	-0.0254294	0.210104	0.00295668	7.95793e-18	336107	G	C	2.80523e-05	0.213642	6.02031e-05	0.64	372184
Body mass index (BMI)	Liver cell carcinoma	rs7498044	15	92573639	A	G	-0.0176487	0.218661	0.00293198	1.75263e-09	336107	A	G	-2.29628e-05	0.21707	6.03133e-05	0.7	372184
Body mass index (BMI)	Liver cell carcinoma	rs750090	4	152931436	C	T	-0.0156336	0.356153	0.00253473	6.93426e-10	336107	C	T	8.82896e-06	0.35662	5.19052e-05	0.86	372184
Body mass index (BMI)	Liver cell carcinoma	rs752179	3	108024070	A	T	-0.0143713	0.301702	0.00262077	4.16994e-08	336107	A	T	3.5424e-05	0.301468	5.37225e-05	0.51	372184
Body mass index (BMI)	Liver cell carcinoma	rs75499503	6	26145217	T	C	-0.0197843	0.219955	0.00294617	1.88062e-11	336107	T	C	-0.000123916	0.219987	6.03382e-05	0.04	372184
Body mass index (BMI)	Liver cell carcinoma	rs7553158	1	75005238	A	G	-0.0174152	0.562389	0.0024236	6.70193e-13	336107	A	G	5.68962e-06	0.562213	4.96799e-05	0.91	372184
Body mass index (BMI)	Liver cell carcinoma	rs756717	16	72996162	A	G	-0.0146721	0.398859	0.00248166	3.37894e-09	336107	A	G	0.000118089	0.398464	5.09468e-05	0.02	372184
Body mass index (BMI)	Liver cell carcinoma	rs7568228	2	236848488	C	G	-0.0139973	0.525574	0.00240547	5.92802e-09	336107	C	G	6.4207e-05	0.527374	4.93119e-05	0.19	372184
Body mass index (BMI)	Liver cell carcinoma	rs7701777	5	27178172	G	T	-0.0170279	0.282759	0.00266777	1.74092e-10	336107	G	T	7.34025e-06	0.283655	5.47331e-05	0.89	372184
Body mass index (BMI)	Liver cell carcinoma	rs7707394	5	74472939	A	G	-0.0201883	0.354316	0.00250698	8.11708e-16	336107	A	G	6.47304e-05	0.356897	5.13529e-05	0.21	372184
Body mass index (BMI)	Liver cell carcinoma	rs7719067	5	153538241	G	A	-0.0162027	0.573835	0.00242599	2.41268e-11	336107	G	A	-3.36572e-05	0.572452	4.96805e-05	0.5	372184
Body mass index (BMI)	Liver cell carcinoma	rs7723426	5	43186097	C	T	0.0146685	0.675017	0.00256587	1.08653e-08	336107	C	T	2.99142e-05	0.676765	5.27029e-05	0.57	372184
Body mass index (BMI)	Liver cell carcinoma	rs7755574	6	153365348	T	G	0.0154959	0.281153	0.00267437	6.87068e-09	336107	T	G	-5.89434e-05	0.285527	5.45041e-05	0.28	372184
Body mass index (BMI)	Liver cell carcinoma	rs7774	17	4801163	A	C	0.0166342	0.309138	0.00261526	2.01442e-10	336107	A	C	-3.17183e-05	0.310951	5.34984e-05	0.55	372184
Body mass index (BMI)	Liver cell carcinoma	rs778094	2	147903802	A	G	-0.0148535	0.577568	0.00243672	1.09089e-09	336107	A	G	-5.56864e-05	0.576236	4.99386e-05	0.26	372184
Body mass index (BMI)	Liver cell carcinoma	rs7852189	9	103121547	G	A	0.0165539	0.311364	0.00258881	1.61369e-10	336107	G	A	3.27704e-05	0.316029	5.28915e-05	0.54	372184
Body mass index (BMI)	Liver cell carcinoma	rs79113395	1	1590521	A	G	-0.0209147	0.265449	0.00273235	1.94626e-14	336107	A	G	-9.05309e-05	0.265381	5.6013e-05	0.11	372184
Body mass index (BMI)	Liver cell carcinoma	rs7933085	11	130796248	G	A	0.0157387	0.509195	0.00241521	7.2061e-11	336107	G	A	7.83094e-06	0.507378	4.95252e-05	0.87	372184
Body mass index (BMI)	Liver cell carcinoma	rs7952102	11	892089	C	T	-0.0152263	0.387339	0.00246547	6.58901e-10	336107	C	T	5.09065e-05	0.38796	5.04612e-05	0.31	372184
Body mass index (BMI)	Liver cell carcinoma	rs7992832	13	28013501	T	C	-0.0175556	0.276544	0.00269236	7.01778e-11	336107	T	C	5.69931e-05	0.274855	5.52473e-05	0.3	372184
Body mass index (BMI)	Liver cell carcinoma	rs799449	7	44784697	T	C	0.019902	0.558481	0.00242699	2.40713e-16	336107	T	C	5.0868e-05	0.557231	4.97229e-05	0.31	372184
Body mass index (BMI)	Liver cell carcinoma	rs8015400	14	25930988	A	C	0.0210882	0.678151	0.0025723	2.4485e-16	336107	A	C	-2.94978e-05	0.677352	5.26754e-05	0.58	372184
Body mass index (BMI)	Liver cell carcinoma	rs80330591	2	159368720	A	G	-0.0213608	0.146844	0.00339342	3.08227e-10	336107	A	G	-2.26948e-05	0.146187	6.97105e-05	0.74	372184
Body mass index (BMI)	Liver cell carcinoma	rs8078135	17	21268583	T	C	-0.0194999	0.488467	0.00241182	6.23017e-16	336107	T	C	-3.51021e-05	0.490223	4.94104e-05	0.48	372184
Body mass index (BMI)	Liver cell carcinoma	rs8087074	18	45923482	T	G	0.0170074	0.261119	0.00274757	6.02449e-10	336107	T	G	-9.41144e-06	0.262547	5.6226e-05	0.87	372184
Body mass index (BMI)	Liver cell carcinoma	rs8134638	21	40644170	C	T	0.0151694	0.375763	0.00248078	9.68077e-10	336107	C	T	1.59851e-05	0.375436	5.09006e-05	0.75	372184
Body mass index (BMI)	Liver cell carcinoma	rs815163	1	190294726	C	T	-0.0182459	0.561603	0.00241971	4.69245e-14	336107	C	T	2.40313e-05	0.563402	4.96244e-05	0.630001	372184
Body mass index (BMI)	Liver cell carcinoma	rs815715	3	61264084	G	C	-0.0163178	0.42637	0.0024388	2.22126e-11	336107	G	C	-1.84081e-05	0.42606	5.00225e-05	0.709999	372184
Body mass index (BMI)	Liver cell carcinoma	rs845084	10	125220036	A	G	0.02034	0.257551	0.0027569	1.6125e-13	336107	A	G	1.81277e-05	0.258746	5.64746e-05	0.75	372184
Body mass index (BMI)	Liver cell carcinoma	rs846546	1	210261609	T	A	-0.0146941	0.418217	0.00243631	1.62832e-09	336107	T	A	-4.41321e-05	0.420425	4.98758e-05	0.38	372184
Body mass index (BMI)	Liver cell carcinoma	rs862320	16	69651866	T	C	-0.0228157	0.410152	0.0024463	1.09926e-20	336107	T	C	-2.33933e-05	0.410245	5.01313e-05	0.64	372184
Body mass index (BMI)	Liver cell carcinoma	rs869400	3	185826740	G	T	0.0307255	0.815827	0.00310717	4.70111e-23	336107	G	T	2.2325e-05	0.815034	6.35705e-05	0.73	372184
Body mass index (BMI)	Liver cell carcinoma	rs879620	16	4015729	T	C	0.0256124	0.615276	0.00247819	4.9306e-25	336107	T	C	-6.73796e-05	0.612504	5.06963e-05	0.18	372184
Body mass index (BMI)	Liver cell carcinoma	rs9291822	5	64076808	T	C	-0.0136148	0.515455	0.00242583	1.99669e-08	336107	T	C	-6.86712e-07	0.514547	4.97327e-05	0.99	372184
Body mass index (BMI)	Liver cell carcinoma	rs9320823	6	98429337	C	T	0.0189398	0.601901	0.00245759	1.29509e-14	336107	C	T	-7.583e-05	0.602736	5.03709e-05	0.13	372184
Body mass index (BMI)	Liver cell carcinoma	rs9342196	6	90124635	T	C	0.0167326	0.189501	0.00306601	4.83359e-08	336107	T	C	-3.98488e-06	0.191646	6.25473e-05	0.95	372184
Body mass index (BMI)	Liver cell carcinoma	rs935166	2	26949366	A	G	-0.0154943	0.506935	0.00240282	1.13209e-10	336107	A	G	-8.19321e-05	0.506878	4.93078e-05	0.0969996	372184
Body mass index (BMI)	Liver cell carcinoma	rs9402104	6	129410736	A	G	0.0139016	0.584134	0.00245189	1.43126e-08	336107	A	G	-4.21291e-05	0.581689	5.01767e-05	0.4	372184
Body mass index (BMI)	Liver cell carcinoma	rs946185	10	76423739	G	A	-0.0146913	0.593276	0.00246179	2.40813e-09	336107	G	A	2.75296e-05	0.594833	5.04735e-05	0.59	372184
Body mass index (BMI)	Liver cell carcinoma	rs9489620	6	119526350	C	G	0.0147961	0.548749	0.00241654	9.20216e-10	336107	C	G	-2.48498e-05	0.519919	4.93921e-05	0.61	372184
Body mass index (BMI)	Liver cell carcinoma	rs9515455	13	112239671	A	G	0.0179637	0.416606	0.00244962	2.25113e-13	336107	A	G	2.43548e-05	0.414855	5.02421e-05	0.630001	372184
Body mass index (BMI)	Liver cell carcinoma	rs9527906	13	59403551	A	G	-0.0161813	0.762395	0.0028336	1.12728e-08	336107	A	G	8.43155e-05	0.760753	5.7952e-05	0.15	372184
Body mass index (BMI)	Liver cell carcinoma	rs9536449	13	54096588	G	C	-0.0136401	0.42978	0.00243902	2.24073e-08	336107	G	C	-1.68811e-05	0.430299	5.00021e-05	0.74	372184
Body mass index (BMI)	Liver cell carcinoma	rs9641499	7	112984493	A	C	-0.017102	0.434095	0.00242262	1.67649e-12	336107	A	C	-0.000108467	0.434676	4.96763e-05	0.0290001	372184
Body mass index (BMI)	Liver cell carcinoma	rs9688977	6	154336892	C	T	0.0239775	0.146486	0.00340602	1.9293e-12	336107	C	T	-7.33912e-05	0.144611	7.01627e-05	0.3	372184
Body mass index (BMI)	Liver cell carcinoma	rs9835772	3	85766025	T	A	0.0196505	0.242763	0.00279963	2.23975e-12	336107	T	A	8.65042e-05	0.24391	5.73654e-05	0.13	372184
Body mass index (BMI)	Liver cell carcinoma	rs9843653	3	49920571	C	T	0.0317261	0.514555	0.00240405	9.3519e-40	336107	C	T	-2.82481e-05	0.51182	4.93131e-05	0.57	372184
Body mass index (BMI)	Liver cell carcinoma	rs9847186	3	25081857	A	G	-0.0142849	0.427737	0.0024335	4.35973e-09	336107	A	G	-9.61965e-05	0.428864	4.99074e-05	0.0539995	372184
Waist-to-hip ratio	Liver cell carcinoma	rs1011731	1	172346548	A	G	-0.019	0.5417	0.0033	1.09999e-08	212094	A	G	-2.32498e-05	0.567351	4.97194e-05	0.64	372184
Waist-to-hip ratio	Liver cell carcinoma	rs10245353	7	25858614	A	C	0.027	0.1833	0.0042	1.6e-10	212151	A	C	3.34774e-05	0.190567	6.28978e-05	0.59	372184
Waist-to-hip ratio	Liver cell carcinoma	rs10783615	12	54349773	A	G	-0.035	0.8667	0.0049	7.00003e-13	212143	A	G	-0.000166688	0.866757	7.23978e-05	0.021	372184
Waist-to-hip ratio	Liver cell carcinoma	rs11048470	12	26487283	T	G	0.025	0.2333	0.0037	6.29941e-12	212159	T	G	0.000122905	0.265999	5.5851e-05	0.0280001	372184
Waist-to-hip ratio	Liver cell carcinoma	rs1121980	16	53809247	A	G	0.043	0.475	0.0033	1.29987e-38	211970	A	G	1.67883e-05	0.424656	4.98027e-05	0.74	372184
Waist-to-hip ratio	Liver cell carcinoma	rs1128249	2	165528624	T	G	-0.021	0.4417	0.0034	1.6e-09	211920	T	G	-7.13527e-05	0.391695	5.04307e-05	0.16	372184
Waist-to-hip ratio	Liver cell carcinoma	rs11663816	18	57876227	C	T	0.025	0.3167	0.0038	2.70023e-11	212104	C	T	-8.67051e-05	0.265617	5.57828e-05	0.12	372184
Waist-to-hip ratio	Liver cell carcinoma	rs1294421	6	6743149	G	T	0.025	0.6	0.0034	6.89922e-14	212054	G	T	-6.2983e-05	0.607264	5.03209e-05	0.21	372184
Waist-to-hip ratio	Liver cell carcinoma	rs1316952	12	124399550	C	T	-0.028	0.1167	0.0049	7.29995e-09	212175	C	T	0.000119564	0.140307	7.08017e-05	0.0909997	372184
Waist-to-hip ratio	Liver cell carcinoma	rs1440372	15	67033151	C	T	0.021	0.7417	0.0037	7.59994e-09	210387	C	T	1.85713e-05	0.726161	5.533e-05	0.74	372184
Waist-to-hip ratio	Liver cell carcinoma	rs1563355	1	219653101	C	T	0.031	0.6864	0.0044	1.69981e-12	144590	C	T	-3.98596e-05	0.671445	5.23774e-05	0.450001	372184
Waist-to-hip ratio	Liver cell carcinoma	rs1569135	2	188115398	G	A	-0.024	0.4667	0.0033	1e-12	212086	G	A	-1.27598e-05	0.456281	4.94796e-05	0.8	372184
Waist-to-hip ratio	Liver cell carcinoma	rs16996700	20	50981945	C	T	-0.021	0.3	0.0037	1.6e-08	212159	C	T	-2.38852e-05	0.283919	5.46008e-05	0.66	372184
Waist-to-hip ratio	Liver cell carcinoma	rs17109256	14	79939993	A	G	0.023	0.275	0.0041	2.99999e-08	208422	A	G	7.41815e-05	0.221029	5.93861e-05	0.21	372184
Waist-to-hip ratio	Liver cell carcinoma	rs17451107	3	156797609	C	T	-0.023	0.375	0.0035	3.50026e-11	211586	C	T	3.86151e-05	0.388253	5.06741e-05	0.450001	372184
Waist-to-hip ratio	Liver cell carcinoma	rs2179129	22	29450923	G	A	-0.021	0.45	0.0034	1.2e-09	212181	G	A	7.69634e-06	0.418386	4.99791e-05	0.88	372184
Waist-to-hip ratio	Liver cell carcinoma	rs2765539	1	119549418	T	C	0.027	0.7083	0.0038	1.10002e-12	212176	T	C	1.60947e-05	0.720186	5.50713e-05	0.77	372184
Waist-to-hip ratio	Liver cell carcinoma	rs2972164	3	12334416	C	T	0.019	0.5	0.0033	2.39999e-08	212109	C	T	-3.99728e-06	0.519147	4.94555e-05	0.94	372184
Waist-to-hip ratio	Liver cell carcinoma	rs3786897	19	33893008	G	A	0.022	0.4083	0.0034	4.00037e-11	212009	G	A	-8.44513e-05	0.423747	4.98609e-05	0.0899995	372184
Waist-to-hip ratio	Liver cell carcinoma	rs459193	5	55806751	G	A	-0.026	0.7833	0.0038	6.00067e-12	212101	G	A	5.94555e-05	0.746146	5.64994e-05	0.29	372184
Waist-to-hip ratio	Liver cell carcinoma	rs4640244	17	21284223	G	A	0.021	0.375	0.0037	3.09999e-08	198799	G	A	9.00378e-05	0.398891	5.031e-05	0.0739997	372184
Waist-to-hip ratio	Liver cell carcinoma	rs4715213	6	50911091	T	C	0.024	0.1	0.0044	4e-08	212199	T	C	0.000142438	0.169648	6.56013e-05	0.0299999	372184
Waist-to-hip ratio	Liver cell carcinoma	rs4929927	11	8658485	G	A	0.02	0.725	0.0034	7.59994e-09	212152	G	A	2.87226e-06	0.654294	5.18084e-05	0.96	372184
Waist-to-hip ratio	Liver cell carcinoma	rs929641	2	58792377	G	A	-0.02	0.3833	0.0033	4.20001e-09	212102	G	A	5.55433e-05	0.417118	4.99778e-05	0.27	372184
Waist-to-hip ratio	Liver cell carcinoma	rs9491696	6	127452639	G	C	0.038	0.525	0.0033	4.90004e-30	211988	G	C	-2.87022e-06	0.507142	4.92981e-05	0.95	372184
Waist-to-hip ratio	Liver cell carcinoma	rs9860730	3	64701146	G	A	-0.023	0.2333	0.0036	2.80001e-10	212062	G	A	3.96647e-05	0.294767	5.39077e-05	0.46	372184
Waist-to-hip ratio	Liver cell carcinoma	rs998584	6	43757896	A	C	0.029	0.475	0.0037	5.00035e-15	193299	A	C	0.00013737	0.482863	4.93892e-05	0.00539995	372184
Visceral adipose tissue volume	Liver cell carcinoma	rs11666808	19	18383506	C	T	-0.0377322	0.627815	0.00684322	3.50002e-08	32860	C	T	-2.12629e-05	0.625974	5.1048e-05	0.68	372184
Visceral adipose tissue volume	Liver cell carcinoma	rs153701	19	34003255	C	T	-0.0427213	0.547645	0.00665852	1.40001e-10	32860	C	T	6.65276e-05	0.546009	4.98634e-05	0.18	372184
Visceral adipose tissue volume	Liver cell carcinoma	rs157845	5	55796639	C	T	-0.0488353	0.744688	0.00754263	9.49948e-11	32860	C	T	4.25783e-05	0.744894	5.65446e-05	0.450001	372184
Visceral adipose tissue volume	Liver cell carcinoma	rs62048402	16	53803223	A	G	0.0374094	0.399483	0.00674831	2.99999e-08	32860	A	G	1.0284e-05	0.404217	5.01667e-05	0.84	372184
Visceral adipose tissue volume	Liver cell carcinoma	rs73221948	8	25464670	T	G	-0.0502029	0.293261	0.00752515	2.49977e-11	32860	T	G	2.85686e-05	0.290596	5.65169e-05	0.61	372184
SNPs single nucleotide polymorphisms, EA effect allele, OA other allele, SE standard error, Pos position, chr chromosome, EAF effect allele frequency, HCC Hepatocellular carcinoma.

## Sheet: Table S3
Table S3 The Mendelian randomization (MR) study on obesity-related traits and hepatocellular carcinoma (HCC).
Exposure	Outcome	Method	SNPs	beta	SE	OR	95% CI	p value
Waist circumference	Liver cell carcinoma	MR Egger	346	-0.000115298	0.000596453	0.999885	0.9987 - 1.0011	0.846833
	Liver cell carcinoma	Weighted median	346	0.000279561	0.000343442	1.00028	0.9996 - 1.0010	0.415645
	Liver cell carcinoma	Inverse variance weighted	346	0.000369713	0.000199732	1.00037	1.0000 - 1.0008	0.0641626
	Liver cell carcinoma	Simple mode	346	0.000477408	0.000992354	1.00048	0.9985 - 1.0024	0.63076
	Liver cell carcinoma	Weighted mode	346	0.00029723	0.000600549	1.0003	0.9991 - 1.0015	0.620964
Body fat percentage	Liver cell carcinoma	MR Egger	355	-4.21627e-05	0.000787387	0.999958	0.9984 - 1.0015	0.957326
Body fat percentage	Liver cell carcinoma	Weighted median	355	0.000430893	0.000361862	1.00043	0.9997 - 1.0011	0.233746
Body fat percentage	Liver cell carcinoma	Inverse variance weighted	355	0.000501281	0.000231459	1.0005	1.0000 - 1.0010	0.0303305
Body fat percentage	Liver cell carcinoma	Simple mode	355	0.000765303	0.00106908	1.00077	0.9987 - 1.0029	0.474554
Body fat percentage	Liver cell carcinoma	Weighted mode	355	0.000418468	0.000753499	1.00042	0.9989 - 1.0019	0.578995
Body mass index (BMI)	Liver cell carcinoma	MR Egger	285	-0.000442704	0.000495666	0.999557	0.9986 - 1.0005	0.372536
Body mass index (BMI)	Liver cell carcinoma	Weighted median	285	0.000219392	0.000274899	1.00022	0.9997 - 1.0008	0.424823
Body mass index (BMI)	Liver cell carcinoma	Inverse variance weighted	285	0.00037945	0.000160753	1.00038	1.0001 - 1.0007	0.0182526
Body mass index (BMI)	Liver cell carcinoma	Simple mode	285	0.000697167	0.00077453	1.0007	0.9992 - 1.0022	0.368821
Body mass index (BMI)	Liver cell carcinoma	Weighted mode	285	0.000212073	0.000526254	1.00021	0.9992 - 1.0012	0.687262
Waist-to-hip ratio	Liver cell carcinoma	MR Egger	26	0.00158349	0.0026228	1.00158	0.9964 - 1.0067	0.551682
Waist-to-hip ratio	Liver cell carcinoma	Weighted median	26	0.000398243	0.000673224	1.0004	0.9991 - 1.0017	0.554155
Waist-to-hip ratio	Liver cell carcinoma	Inverse variance weighted	26	0.000489836	0.000551527	1.00049	0.9994 - 1.0016	0.374462
Waist-to-hip ratio	Liver cell carcinoma	Simple mode	26	0.000163287	0.00140789	1.00016	0.9974 - 1.0029	0.908595
Waist-to-hip ratio	Liver cell carcinoma	Weighted mode	26	5.47842e-05	0.00117104	1.00005	0.9978 - 1.0024	0.963058
Visceral adipose tissue volume	Liver cell carcinoma	MR Egger	5	-0.00412593	0.00447438	0.995883	0.9872 - 1.0047	0.424474
Visceral adipose tissue volume	Liver cell carcinoma	Weighted median	5	-0.000636978	0.000654813	0.999363	0.9981 - 1.0006	0.330671
Visceral adipose tissue volume	Liver cell carcinoma	Inverse variance weighted	5	-0.000528474	0.00054462	0.999472	0.9984 - 1.0005	0.33187
Visceral adipose tissue volume	Liver cell carcinoma	Simple mode	5	-0.000674223	0.000933455	0.999326	0.9975 - 1.0012	0.510087
Visceral adipose tissue volume	Liver cell carcinoma	Weighted mode	5	-0.000749467	0.000919401	0.999251	0.9975 - 1.0011	0.460728
BMI (Asian population)	Liver cell carcinoma	MR Egger	68	0.0643285	0.470298	1.06644	0.4242-2.6808	0.891619
		Weighted median	68	0.197654	0.259747	1.21854	0.7324-2.0274	0.446688
		Inverse variance weighted	68	0.153102	0.163346	1.16544	0.8462-1.6052	0.348612
		Simple mode	68	1.19914	0.576445	3.31727	1.0718-10.2674	0.0413316
		Weighted mode	68	0.19253	0.355926	1.21231	0.6035-2.4355	0.590351
Body fat percentage (Asian population)	Liver cell carcinoma	MR Egger	12	0.255128	0.556482	1.29063	0.4336-3.8414	0.65642
		Weighted median	12	0.112148	0.236296	1.11868	0.7040-1.7776	0.635065
		Inverse variance weighted	12	0.0744457	0.180805	1.07729	0.7558-1.5355	0.680526
		Simple mode	12	-0.12309	0.362373	0.884184	0.4346-1.7989	0.740497
		Weighted mode	12	0.0713826	0.319724	1.07399	0.5739-2.0098	0.827423
note: The p < 0.05 is highlighted to indicate statistical significance. MR Mendelian randomization, SNPs single nucleotide polymorphisms, SE standard error, CI Confidence interval, OR odds ratio, HCC Hepatocellular carcinoma.

## Sheet: Table S4
Table S4 Integration of Single nucleotide polymorphisms (SNPs) data from BMI, body fat percentage with primary mechanisms of obesity-induced cancer datasets.
Exposure	Outcome	SNPs	chr	pos	Exposure							Outcome
					EA	OA	beta	EAF	SE	p value	Sample size	EA	OA	beta	SE	p value	Sample size
Body mass index (BMI)	circulating leptin levels	rs1064213	2	198950240	A	G	0.016189	0.476968	0.00240561	1.70294e-11	336107	A	G	-0.00246217	0.00651055	0.705295	56802
Body mass index (BMI)	circulating leptin levels	rs10938397	4	45182527	G	A	0.0289533	0.434075	0.00242913	9.54553e-33	336107	G	A	0.0303911	0.00640624	2.09561e-06	56802
Body mass index (BMI)	circulating leptin levels	rs12140153	1	62579891	T	G	-0.0318248	0.0967607	0.00416782	2.24957e-14	336107	T	G	-0.0335717	0.018015	0.0623864	56802
Body mass index (BMI)	circulating leptin levels	rs1446585	2	136407479	G	A	-0.0171122	0.228006	0.00287668	2.70695e-09	336107	G	A	-0.0216424	0.00728311	0.00296265	56802
Body mass index (BMI)	circulating leptin levels	rs1582931	5	122657199	A	G	-0.0148636	0.472057	0.00242597	8.97284e-10	336107	A	G	-0.00472603	0.0261048	0.856335	56802
Body mass index (BMI)	circulating leptin levels	rs1805123	7	150645534	G	T	-0.0179911	0.246217	0.00278844	1.10527e-10	336107	G	T	-0.00123447	0.00755536	0.870211	56802
Body mass index (BMI)	circulating leptin levels	rs1919243	5	88778861	C	T	0.0138729	0.487067	0.00243342	1.19212e-08	336107	C	T	0.000756855	0.00638278	0.90561	56802
Body mass index (BMI)	circulating leptin levels	rs2307111	5	75003678	C	T	-0.0289516	0.393183	0.00246183	6.35038e-32	336107	C	T	-0.00840339	0.00721875	0.244381	56802
Body mass index (BMI)	circulating leptin levels	rs34811474	4	25408838	A	G	-0.0305977	0.231875	0.00284335	5.30396e-27	336107	A	G	-0.00722581	0.00762074	0.343039	56802
Body mass index (BMI)	circulating leptin levels	rs3810291	19	47569003	A	G	0.029685	0.677478	0.00256755	6.53732e-31	336107	A	G	0.0173444	0.00659967	0.00858717	56802
Body mass index (BMI)	circulating leptin levels	rs4929923	11	8639200	C	T	0.0173844	0.647328	0.00251068	4.39339e-12	336107	C	T	0.0162173	0.00627535	0.00975821	56802
Body mass index (BMI)	circulating leptin levels	rs6050446	20	25195509	G	A	0.0420771	0.966803	0.0067598	4.83315e-10	336107	G	A	0.0625063	0.0194806	0.00133361	56802
Body mass index (BMI)	circulating leptin levels	rs6265	11	27679916	T	C	-0.0402275	0.189726	0.00306191	2.03798e-39	336107	T	C	-0.0268556	0.00842003	0.00142525	56802
Body mass index (BMI)	circulating leptin levels	rs7132908	12	50263148	A	G	0.0285337	0.38392	0.0024723	8.2699e-31	336107	A	G	0.00743907	0.00899374	0.408159	56802
Body mass index (BMI)	circulating leptin levels	rs946185	10	76423739	G	A	-0.0146913	0.593276	0.00246179	2.40813e-09	336107	G	A	-0.000862087	0.00652638	0.894911	56802
Body mass index (BMI)	C-reactive protein levels	rs10100245	8	77226919	A	G	0.0206373	0.56644	0.00242306	1.64324e-17	336107	A	G	0.0055	0.002	0.00691305	575531
Body mass index (BMI)	C-reactive protein levels	rs10144067	14	93885198	T	C	0.0198379	0.59159	0.00246257	7.92319e-16	336107	T	C	0.0033	0.0021	0.1227	575531
Body mass index (BMI)	C-reactive protein levels	rs10185199	2	40282202	A	G	-0.018708	0.27894	0.00274904	1.01018e-11	336107	A	G	-0.0075	0.0023	0.00136101	575531
Body mass index (BMI)	C-reactive protein levels	rs10187101	2	50742227	T	C	-0.0157126	0.359822	0.00250464	3.53688e-10	336107	T	C	-0.0076	0.0021	0.000378599	575531
Body mass index (BMI)	C-reactive protein levels	rs10404726	19	18834514	T	C	-0.0198595	0.466784	0.0024074	1.59845e-16	336107	T	C	-0.0028	0.002	0.1691	575531
Body mass index (BMI)	C-reactive protein levels	rs10465231	9	92183413	T	C	0.0171399	0.5494	0.00242726	1.6512e-12	336107	T	C	0.017	0.002	6.90876e-17	575531
Body mass index (BMI)	C-reactive protein levels	rs1064213	2	198950240	A	G	0.016189	0.476968	0.00240561	1.70294e-11	336107	A	G	0.0063	0.002	0.00197601	575531
Body mass index (BMI)	C-reactive protein levels	rs10749233	10	118777998	C	G	-0.0189641	0.75947	0.00284774	2.75423e-11	336107	C	G	-0.0067	0.0024	0.00610801	575531
Body mass index (BMI)	C-reactive protein levels	rs10788493	10	88104837	T	C	0.0136921	0.45676	0.00241992	1.53211e-08	336107	T	C	0.0051	0.002	0.01226	575531
Body mass index (BMI)	C-reactive protein levels	rs10803762	2	161105876	A	G	0.0154637	0.678865	0.0025818	2.10708e-09	336107	A	G	0.0087	0.0021	4.71998e-05	575531
Body mass index (BMI)	C-reactive protein levels	rs10805383	5	63034606	A	G	0.0169488	0.479558	0.00240894	1.98564e-12	336107	A	G	0.0093	0.002	4.94299e-06	575531
Body mass index (BMI)	C-reactive protein levels	rs10865612	3	85868529	C	T	-0.0230841	0.354736	0.00251075	3.80189e-20	336107	C	T	-0.0065	0.0021	0.00236499	575531
Body mass index (BMI)	C-reactive protein levels	rs10898330	11	84630335	T	C	-0.0142865	0.525392	0.00241661	3.38704e-09	336107	T	C	-0.0056	0.002	0.00595703	575531
Body mass index (BMI)	C-reactive protein levels	rs10938397	4	45182527	G	A	0.0289533	0.434075	0.00242913	9.54553e-33	336107	G	A	0.0117	0.002	9.14892e-09	575531
Body mass index (BMI)	C-reactive protein levels	rs10995427	10	64842838	A	G	-0.0165308	0.360827	0.00251566	5.00035e-11	336107	A	G	-0.0098	0.0021	4.57204e-06	575531
Body mass index (BMI)	C-reactive protein levels	rs11012732	10	21830104	G	A	0.0238495	0.331106	0.00255513	1.02565e-20	336107	G	A	0.0153	0.0021	8.30998e-13	575531
Body mass index (BMI)	C-reactive protein levels	rs11078883	17	2138828	G	C	0.0156785	0.34744	0.00253224	5.96417e-10	336107	G	C	0.0019	0.0021	0.3742	575531
Body mass index (BMI)	C-reactive protein levels	rs11084554	19	31019807	A	G	-0.021578	0.156586	0.0033044	6.58415e-11	336107	A	G	0.0015	0.0027	0.585301	575531
Body mass index (BMI)	C-reactive protein levels	rs11099020	4	130724902	T	C	-0.0153203	0.642739	0.00251168	1.06424e-09	336107	T	C	-0.009	0.0021	2.561e-05	575531
Body mass index (BMI)	C-reactive protein levels	rs11150745	17	78757626	G	A	-0.0209841	0.319489	0.00257946	4.13048e-16	336107	G	A	-0.0079	0.0021	0.000219999	575531
Body mass index (BMI)	C-reactive protein levels	rs111640872	19	30290357	C	G	0.0206225	0.331076	0.00255895	7.71969e-16	336107	C	G	0.0052	0.0021	0.01501	575531
Body mass index (BMI)	C-reactive protein levels	rs11208779	1	66417145	C	G	0.0142615	0.531674	0.00241395	3.46689e-09	336107	C	G	-0.0288	0.002	2.04786e-45	575531
Body mass index (BMI)	C-reactive protein levels	rs11223641	11	133820022	C	T	-0.0191007	0.144615	0.00343166	2.60819e-08	336107	C	T	-0.006	0.003	0.0421396	575531
Body mass index (BMI)	C-reactive protein levels	rs112520079	8	95594425	G	T	0.0204582	0.198951	0.00301413	1.1434e-11	336107	G	T	0.0008	0.0025	0.7533	575531
Body mass index (BMI)	C-reactive protein levels	rs11264489	1	156480831	G	A	0.0140849	0.361994	0.00250707	1.93264e-08	336107	G	A	0.0033	0.0021	0.1227	575531
Body mass index (BMI)	C-reactive protein levels	rs112693590	19	46274553	A	G	-0.0329198	0.0497066	0.00567991	6.80472e-09	336107	A	G	-0.0118	0.0048	0.01367	575531
Body mass index (BMI)	C-reactive protein levels	rs1127100	1	32193647	C	T	0.0164916	0.648239	0.00252199	6.19726e-11	336107	C	T	0.0066	0.0021	0.00202302	575531
Body mass index (BMI)	C-reactive protein levels	rs113182412	15	66503584	A	G	-0.0193709	0.165919	0.00328432	3.68256e-09	336107	A	G	-0.0034	0.0029	0.233	575531
Body mass index (BMI)	C-reactive protein levels	rs113230003	19	18460956	A	G	-0.0197805	0.260185	0.00275909	7.55788e-13	336107	A	G	-0.0072	0.0023	0.00210698	575531
Body mass index (BMI)	C-reactive protein levels	rs113603865	1	39564930	T	C	0.0197498	0.212428	0.00295729	2.41991e-11	336107	T	C	0.0289	0.0024	2.82488e-32	575531
Body mass index (BMI)	C-reactive protein levels	rs11515071	9	15855545	T	C	-0.0228095	0.365135	0.00250575	8.84301e-20	336107	T	C	-0.0094	0.0021	1.09999e-05	575531
Body mass index (BMI)	C-reactive protein levels	rs11642015	16	53802494	T	C	0.0723688	0.40236	0.00244736	6.39735e-192	336107	T	C	0.0265	0.002	1.01906e-38	575531
Body mass index (BMI)	C-reactive protein levels	rs11650012	17	52927879	A	T	0.018609	0.169618	0.00321826	7.37497e-09	336107	A	T	0.0067	0.0027	0.0147999	575531
Body mass index (BMI)	C-reactive protein levels	rs11655587	17	47140794	T	C	-0.0196375	0.359868	0.00251089	5.25775e-15	336107	T	C	-0.0144	0.0021	1.63908e-11	575531
Body mass index (BMI)	C-reactive protein levels	rs11666480	19	1856554	G	C	0.0185076	0.536833	0.00241942	2.02162e-14	336107	G	C	0.0013	0.002	0.5232	575531
Body mass index (BMI)	C-reactive protein levels	rs11742930	5	105774098	T	C	0.0143076	0.566428	0.00242869	3.84034e-09	336107	T	C	0.0093	0.002	4.94299e-06	575531
Body mass index (BMI)	C-reactive protein levels	rs11757278	6	13180454	C	T	-0.0157921	0.305848	0.00260882	1.42014e-09	336107	C	T	-0.0073	0.0022	0.001118	575531
Body mass index (BMI)	C-reactive protein levels	rs11761411	7	39303649	T	C	-0.0184757	0.154361	0.00333986	3.17081e-08	336107	T	C	-0.0079	0.0029	0.00558496	575531
Body mass index (BMI)	C-reactive protein levels	rs117632017	15	52260107	A	G	0.0363818	0.0391416	0.00644665	1.66748e-08	336107	A	G	0.032	0.006	9.97792e-08	575531
Body mass index (BMI)	C-reactive protein levels	rs11782074	8	142617096	T	G	0.0144947	0.385641	0.00250672	7.3731e-09	336107	T	G	0.0078	0.0021	0.000264198	575531
Body mass index (BMI)	C-reactive protein levels	rs11856579	15	78012688	A	G	-0.0197908	0.268192	0.00271147	2.90737e-13	336107	A	G	-0.011	0.0023	2.635e-06	575531
Body mass index (BMI)	C-reactive protein levels	rs12024554	1	19925759	T	C	-0.0162677	0.236905	0.00282749	8.75387e-09	336107	T	C	-0.003	0.0023	0.2002	575531
Body mass index (BMI)	C-reactive protein levels	rs12042959	1	243533273	G	A	-0.0205562	0.145777	0.00342514	1.95623e-09	336107	G	A	-0.0049	0.0029	0.0856505	575531
Body mass index (BMI)	C-reactive protein levels	rs12049202	1	77967523	T	C	0.0218362	0.198651	0.00300823	3.91291e-13	336107	T	C	0.0133	0.0025	1.739e-07	575531
Body mass index (BMI)	C-reactive protein levels	rs12140153	1	62579891	T	G	-0.0318248	0.0967607	0.00416782	2.24957e-14	336107	T	G	-0.0231	0.0037	2.93103e-10	575531
Body mass index (BMI)	C-reactive protein levels	rs12144626	1	47670525	C	T	-0.0172144	0.581821	0.00244388	1.87327e-12	336107	C	T	-0.0067	0.002	0.00100099	575531
Body mass index (BMI)	C-reactive protein levels	rs12477385	2	166144850	T	G	-0.0172504	0.2273	0.00287583	1.99444e-09	336107	T	G	-0.0085	0.0024	0.000504104	575531
Body mass index (BMI)	C-reactive protein levels	rs12479357	2	181570507	G	A	0.0178651	0.631081	0.00249872	8.71365e-13	336107	G	A	0.0069	0.0021	0.00125	575531
Body mass index (BMI)	C-reactive protein levels	rs12614861	2	175047184	T	G	0.0152338	0.34701	0.00252179	1.53455e-09	336107	T	G	0.0066	0.0021	0.00202302	575531
Body mass index (BMI)	C-reactive protein levels	rs12622280	2	79515954	G	T	-0.0187009	0.157075	0.00330533	1.5344e-08	336107	G	T	-0.005	0.0029	0.0794493	575531
Body mass index (BMI)	C-reactive protein levels	rs12662900	6	97757782	A	T	-0.0168585	0.282225	0.002673	2.84918e-10	336107	A	T	-0.008	0.0022	0.000354797	575531
Body mass index (BMI)	C-reactive protein levels	rs12679106	8	73443198	T	G	-0.0220302	0.711341	0.00266493	1.38229e-16	336107	T	G	-0.0134	0.0022	2.19902e-09	575531
Body mass index (BMI)	C-reactive protein levels	rs1286138	14	91485445	G	T	0.0180512	0.673439	0.00256405	1.92442e-12	336107	G	T	0.0017	0.0021	0.4266	575531
Body mass index (BMI)	C-reactive protein levels	rs12877270	13	97047020	A	G	0.0169078	0.43845	0.00243897	4.14668e-12	336107	A	G	0.0034	0.002	0.0949795	575531
Body mass index (BMI)	C-reactive protein levels	rs12881629	14	101146413	G	A	0.0239675	0.0821459	0.00436626	4.03915e-08	336107	G	A	0.0109	0.0038	0.00380996	575531
Body mass index (BMI)	C-reactive protein levels	rs12885458	14	47303114	G	T	-0.0156111	0.509982	0.00240414	8.4004e-11	336107	G	T	-0.0029	0.002	0.1544	575531
Body mass index (BMI)	C-reactive protein levels	rs1296328	4	137083193	C	A	-0.0189787	0.559914	0.00243087	5.85599e-15	336107	C	A	-0.0033	0.002	0.1051	575531
Body mass index (BMI)	C-reactive protein levels	rs12977259	19	1951123	G	A	0.0186259	0.821338	0.00316073	3.79778e-09	336107	G	A	0.0085	0.0027	0.00198802	575531
Body mass index (BMI)	C-reactive protein levels	rs12992672	2	632592	A	G	0.0507808	0.828635	0.00318245	2.69588e-57	336107	A	G	0.0256	0.0026	4.01421e-22	575531
Body mass index (BMI)	C-reactive protein levels	rs13047416	21	40309436	G	C	-0.0136395	0.375427	0.00248865	4.23945e-08	336107	G	C	0.0024	0.0021	0.2616	575531
Body mass index (BMI)	C-reactive protein levels	rs13062093	3	35667057	G	T	0.01706	0.366444	0.00249069	7.42335e-12	336107	G	T	0.0118	0.0021	3.40997e-08	575531
Body mass index (BMI)	C-reactive protein levels	rs13076052	3	44456573	G	C	0.0160769	0.277037	0.0027011	2.65161e-09	336107	G	C	0.0085	0.0023	0.000283602	575531
Body mass index (BMI)	C-reactive protein levels	rs13135092	4	103198082	G	A	0.0500549	0.0832342	0.00437445	2.59537e-30	336107	G	A	-0.0006	0.0038	0.8735	575531
Body mass index (BMI)	C-reactive protein levels	rs13174863	5	139080745	G	A	0.0249793	0.148208	0.00340131	2.0773e-13	336107	G	A	0.0085	0.0029	0.00286702	575531
Body mass index (BMI)	C-reactive protein levels	rs1320903	3	131758077	A	G	0.022008	0.318441	0.00258125	1.51985e-17	336107	A	G	0.0073	0.0021	0.000639499	575531
Body mass index (BMI)	C-reactive protein levels	rs1327259	6	51177811	G	A	-0.0140026	0.38613	0.00247527	1.54184e-08	336107	G	A	-0.0055	0.002	0.00691305	575531
Body mass index (BMI)	C-reactive protein levels	rs1342391	1	96285385	T	G	0.0158687	0.669963	0.00256148	5.82975e-10	336107	T	G	0.0027	0.0021	0.2067	575531
Body mass index (BMI)	C-reactive protein levels	rs13427822	2	213414265	G	A	-0.0198988	0.272052	0.00272868	3.05e-13	336107	G	A	-0.0048	0.0023	0.0403896	575531
Body mass index (BMI)	C-reactive protein levels	rs1411432	9	16728532	C	A	0.0249455	0.183895	0.00310861	1.02164e-15	336107	C	A	0.0128	0.0026	1.32902e-06	575531
Body mass index (BMI)	C-reactive protein levels	rs1412239	9	28425515	G	C	0.0239207	0.324541	0.00256268	1.02329e-20	336107	G	C	0.0114	0.0024	3.07999e-06	575531
Body mass index (BMI)	C-reactive protein levels	rs1441264	13	79580919	A	G	0.0206382	0.591866	0.00249668	1.38708e-16	336107	A	G	0.0039	0.0021	0.0681397	575531
Body mass index (BMI)	C-reactive protein levels	rs1446585	2	136407479	G	A	-0.0171122	0.228006	0.00287668	2.70695e-09	336107	G	A	-0.0099	0.0024	5.08897e-05	575531
Body mass index (BMI)	C-reactive protein levels	rs1454687	3	94038085	G	C	-0.0225414	0.515055	0.00240316	6.64355e-21	336107	G	C	-0.0119	0.002	5.09601e-09	575531
Body mass index (BMI)	C-reactive protein levels	rs1458156	12	41887940	T	C	0.0137851	0.488264	0.0024053	9.98504e-09	336107	T	C	0.005	0.002	0.0140699	575531
Body mass index (BMI)	C-reactive protein levels	rs1477290	5	87988934	C	T	0.0335389	0.135362	0.00353705	2.50553e-21	336107	C	T	0.0123	0.003	3.10199e-05	575531
Body mass index (BMI)	C-reactive protein levels	rs147730268	12	123024476	T	G	-0.0361121	0.0905299	0.00432936	7.38074e-17	336107	T	G	-0.0093	0.0038	0.01356	575531
Body mass index (BMI)	C-reactive protein levels	rs1582931	5	122657199	A	G	-0.0148636	0.472057	0.00242597	8.97284e-10	336107	A	G	-0.0043	0.002	0.0347096	575531
Body mass index (BMI)	C-reactive protein levels	rs16846140	2	212292521	G	A	0.0161898	0.33821	0.0025442	1.97592e-10	336107	G	A	0.0077	0.0021	0.000316599	575531
Body mass index (BMI)	C-reactive protein levels	rs16916303	9	30823761	G	A	-0.020719	0.119234	0.00373905	3.00538e-08	336107	G	A	-0.0089	0.0033	0.00630101	575531
Body mass index (BMI)	C-reactive protein levels	rs16932761	8	67202787	A	G	-0.0179735	0.251546	0.00278158	1.03729e-10	336107	A	G	0.0025	0.0023	0.2857	575531
Body mass index (BMI)	C-reactive protein levels	rs16975459	18	39548277	C	A	0.0239721	0.121305	0.00368583	7.83971e-11	336107	C	A	0.0021	0.0032	0.5058	575531
Body mass index (BMI)	C-reactive protein levels	rs17014332	1	209520450	C	T	0.0180292	0.210609	0.00294421	9.1582e-10	336107	C	T	0.0023	0.0024	0.3466	575531
Body mass index (BMI)	C-reactive protein levels	rs17024393	1	110154688	C	T	0.0675077	0.0257993	0.00759831	6.44763e-19	336107	C	T	0.0382	0.0061	4.02004e-10	575531
Body mass index (BMI)	C-reactive protein levels	rs17058884	9	71527774	G	T	-0.0318261	0.0450046	0.00580849	4.27464e-08	336107	G	T	-0.0057	0.0048	0.2336	575531
Body mass index (BMI)	C-reactive protein levels	rs17085463	4	65740387	A	G	-0.0148137	0.317007	0.00259815	1.1876e-08	336107	A	G	-0.0048	0.0022	0.0321203	575531
Body mass index (BMI)	C-reactive protein levels	rs17149254	7	76634463	C	T	-0.0238078	0.808564	0.00311607	2.1727e-14	336107	C	T	-0.0054	0.003	0.0674093	575531
Body mass index (BMI)	C-reactive protein levels	rs17342242	8	60828697	G	A	-0.016161	0.229795	0.00286561	1.70553e-08	336107	G	A	-0.0051	0.0024	0.0368697	575531
Body mass index (BMI)	C-reactive protein levels	rs17399739	10	87490850	G	A	0.026237	0.0695257	0.00472237	2.76389e-08	336107	G	A	0.0069	0.004	0.0822602	575531
Body mass index (BMI)	C-reactive protein levels	rs17716502	8	116659731	T	C	-0.0222998	0.207243	0.00298602	8.15831e-14	336107	T	C	-0.027	0.0025	2.746e-26	575531
Body mass index (BMI)	C-reactive protein levels	rs17731998	3	82669493	T	C	0.0161585	0.269878	0.00270303	2.26235e-09	336107	T	C	0.007	0.0022	0.00177701	575531
Body mass index (BMI)	C-reactive protein levels	rs1788808	18	21090023	G	A	-0.0183135	0.497341	0.0024054	2.67485e-14	336107	G	A	-0.0085	0.002	2.98903e-05	575531
Body mass index (BMI)	C-reactive protein levels	rs1805123	7	150645534	G	T	-0.0179911	0.246217	0.00278844	1.10527e-10	336107	G	T	-0.0044	0.0023	0.0602504	575531
Body mass index (BMI)	C-reactive protein levels	rs1840661	7	114352682	A	T	0.0137467	0.427512	0.00244055	1.77644e-08	336107	A	T	0.0056	0.002	0.00595703	575531
Body mass index (BMI)	C-reactive protein levels	rs1884897	20	6612832	G	A	0.0213286	0.628254	0.00249224	1.15319e-17	336107	G	A	0.0005	0.0021	0.8151	575531
Body mass index (BMI)	C-reactive protein levels	rs1901241	12	97941390	G	A	0.0192919	0.160137	0.00329019	4.5368e-09	336107	G	A	0.0005	0.0027	0.8557	575531
Body mass index (BMI)	C-reactive protein levels	rs1919243	5	88778861	C	T	0.0138729	0.487067	0.00243342	1.19212e-08	336107	C	T	0.0034	0.002	0.0949795	575531
Body mass index (BMI)	C-reactive protein levels	rs1941706	18	31223776	G	A	0.0139405	0.463511	0.00241073	7.35783e-09	336107	G	A	0.0063	0.002	0.00197601	575531
Body mass index (BMI)	C-reactive protein levels	rs1949204	13	65475834	G	T	0.0166526	0.761765	0.00281935	3.49712e-09	336107	G	T	0.0096	0.0023	4.13904e-05	575531
Body mass index (BMI)	C-reactive protein levels	rs2035806	10	133984916	A	G	-0.0166309	0.566354	0.00242835	7.46793e-12	336107	A	G	-0.0077	0.002	0.000155901	575531
Body mass index (BMI)	C-reactive protein levels	rs2046002	15	95272235	C	T	-0.014571	0.639044	0.00250777	6.24094e-09	336107	C	T	-0.0069	0.0021	0.00125	575531
Body mass index (BMI)	C-reactive protein levels	rs2056477	7	2079744	C	G	-0.0223189	0.22589	0.00287637	8.55658e-15	336107	C	G	-0.0051	0.0027	0.0635594	575531
Body mass index (BMI)	C-reactive protein levels	rs2121058	13	58627256	C	T	-0.0238147	0.228644	0.00286076	8.4918e-17	336107	C	T	-0.009	0.0024	0.000230298	575531
Body mass index (BMI)	C-reactive protein levels	rs2135745	9	109150784	G	C	-0.016838	0.753229	0.00280126	1.84723e-09	336107	G	C	-0.0078	0.0023	0.000865705	575531
Body mass index (BMI)	C-reactive protein levels	rs2155869	18	13199302	C	T	-0.0184462	0.819163	0.00311144	3.06034e-09	336107	C	T	-0.0095	0.0026	0.0003323	575531
Body mass index (BMI)	C-reactive protein levels	rs215634	7	32369148	G	A	-0.0147674	0.613873	0.00247575	2.45177e-09	336107	G	A	-0.0083	0.0021	0.0001036	575531
Body mass index (BMI)	C-reactive protein levels	rs217672	14	62361021	C	A	0.0158661	0.272013	0.00270563	4.51991e-09	336107	C	A	0.0086	0.0023	0.000240198	575531
Body mass index (BMI)	C-reactive protein levels	rs2192649	7	78126279	G	T	0.0136694	0.497183	0.00241616	1.53706e-08	336107	G	T	0.0069	0.002	0.000702603	575531
Body mass index (BMI)	C-reactive protein levels	rs2234458	11	65639374	T	C	-0.020641	0.639151	0.002496	1.34865e-16	336107	T	C	-0.0062	0.0021	0.00373396	575531
Body mass index (BMI)	C-reactive protein levels	rs2253310	6	108888593	G	C	0.0172947	0.628085	0.00248472	3.39938e-12	336107	G	C	0.0058	0.0021	0.00667406	575531
Body mass index (BMI)	C-reactive protein levels	rs2292238	12	56493822	C	A	-0.0176981	0.408667	0.00244772	4.82503e-13	336107	C	A	-0.0089	0.0021	3.14601e-05	575531
Body mass index (BMI)	C-reactive protein levels	rs2307111	5	75003678	C	T	-0.0289516	0.393183	0.00246183	6.35038e-32	336107	C	T	-0.0068	0.002	0.000839499	575531
Body mass index (BMI)	C-reactive protein levels	rs2318543	4	67803263	G	A	-0.0194021	0.782495	0.00292162	3.1232e-11	336107	G	A	-0.0125	0.0024	3.12802e-07	575531
Body mass index (BMI)	C-reactive protein levels	rs2384054	2	25156773	C	T	0.0350265	0.489674	0.00240007	3.17687e-48	336107	C	T	0.0166	0.002	3.5752e-16	575531
Body mass index (BMI)	C-reactive protein levels	rs2398861	9	96430747	G	A	0.0220894	0.256599	0.0027614	1.25458e-15	336107	G	A	0.0065	0.0023	0.00550795	575531
Body mass index (BMI)	C-reactive protein levels	rs241460	1	49782772	G	A	-0.0205388	0.68187	0.00257525	1.52265e-15	336107	G	A	-0.0052	0.0021	0.01501	575531
Body mass index (BMI)	C-reactive protein levels	rs2425857	20	44914134	G	A	-0.0135947	0.554635	0.00241624	1.84183e-08	336107	G	A	-0.0067	0.002	0.00100099	575531
Body mass index (BMI)	C-reactive protein levels	rs2439823	10	99778226	G	A	0.0216364	0.547705	0.00241939	3.80803e-19	336107	G	A	0.0121	0.002	2.81203e-09	575531
Body mass index (BMI)	C-reactive protein levels	rs2450254	11	69449784	T	A	-0.0140667	0.415003	0.00244305	8.52747e-09	336107	T	A	-0.0023	0.0021	0.282	575531
Body mass index (BMI)	C-reactive protein levels	rs2450445	10	93038530	A	G	-0.0153656	0.323973	0.00256262	2.02372e-09	336107	A	G	-0.0002	0.0021	0.9255	575531
Body mass index (BMI)	C-reactive protein levels	rs245775	5	170532105	G	A	0.0203304	0.728826	0.0027049	5.65458e-14	336107	G	A	0.0144	0.0023	7.78001e-10	575531
Body mass index (BMI)	C-reactive protein levels	rs2470392	12	2155430	C	T	0.0145453	0.287428	0.00265977	4.53858e-08	336107	C	T	0.0053	0.0022	0.0179701	575531
Body mass index (BMI)	C-reactive protein levels	rs2474898	6	51769245	T	C	0.0146104	0.345803	0.00252319	7.02668e-09	336107	T	C	0.006	0.0021	0.00501199	575531
Body mass index (BMI)	C-reactive protein levels	rs2482704	9	94182363	T	G	-0.0138253	0.423422	0.00243157	1.30335e-08	336107	T	G	0.0006	0.002	0.7683	575531
Body mass index (BMI)	C-reactive protein levels	rs2606228	3	183537759	C	A	-0.0155705	0.642769	0.00253615	8.29182e-10	336107	C	A	-0.0088	0.0021	3.85798e-05	575531
Body mass index (BMI)	C-reactive protein levels	rs2609181	2	6161899	C	G	-0.0161175	0.281859	0.00268723	2.00194e-09	336107	C	G	-0.0058	0.0025	0.0226898	575531
Body mass index (BMI)	C-reactive protein levels	rs2616192	8	20668624	T	G	0.0140763	0.67249	0.00257234	4.44877e-08	336107	T	G	0.0056	0.0021	0.00881394	575531
Body mass index (BMI)	C-reactive protein levels	rs2678204	1	201800511	G	T	0.0280873	0.341813	0.00253578	1.65158e-28	336107	G	T	0.0098	0.0021	4.57204e-06	575531
Body mass index (BMI)	C-reactive protein levels	rs2711111	7	24529055	G	A	-0.0147156	0.565043	0.00245734	2.12124e-09	336107	G	A	-0.0045	0.0021	0.0353199	575531
Body mass index (BMI)	C-reactive protein levels	rs2725371	8	30854033	G	A	-0.0180883	0.696308	0.00262057	5.12035e-12	336107	G	A	-0.009	0.0022	5.868e-05	575531
Body mass index (BMI)	C-reactive protein levels	rs273505	19	18217147	C	T	0.0188626	0.419906	0.00243413	9.27257e-15	336107	C	T	0.0044	0.002	0.03071	575531
Body mass index (BMI)	C-reactive protein levels	rs28447555	3	107385668	T	C	0.0185076	0.180987	0.00312798	3.28632e-09	336107	T	C	-0.0039	0.0026	0.1407	575531
Body mass index (BMI)	C-reactive protein levels	rs28489620	22	41804716	A	G	-0.0147327	0.290982	0.0026634	3.1768e-08	336107	A	G	-0.0043	0.0022	0.0548896	575531
Body mass index (BMI)	C-reactive protein levels	rs2861685	2	67837553	C	T	-0.017647	0.411371	0.00243763	4.51544e-13	336107	C	T	-0.0031	0.002	0.1279	575531
Body mass index (BMI)	C-reactive protein levels	rs286818	5	107433446	A	T	-0.0291454	0.170248	0.00320417	9.41456e-20	336107	A	T	-0.0115	0.0026	1.39701e-05	575531
Body mass index (BMI)	C-reactive protein levels	rs2962082	16	62816628	A	G	-0.0135377	0.482549	0.00240754	1.87785e-08	336107	A	G	-0.0063	0.002	0.00197601	575531
Body mass index (BMI)	C-reactive protein levels	rs2975693	8	10114474	C	T	0.0238256	0.109281	0.0038753	7.85236e-10	336107	C	T	0.017	0.0033	1.81001e-07	575531
Body mass index (BMI)	C-reactive protein levels	rs34045288	6	40369081	T	C	0.0259978	0.335903	0.00254511	1.71672e-24	336107	T	C	0.0075	0.0021	0.000451804	575531
Body mass index (BMI)	C-reactive protein levels	rs34095326	19	45395844	A	G	-0.0244429	0.114134	0.00379235	1.15515e-10	336107	A	G	-0.1863	0.0033	0	575531
Body mass index (BMI)	C-reactive protein levels	rs34236292	4	140786038	T	G	-0.0140997	0.32772	0.002567	3.96169e-08	336107	T	G	-0.0064	0.0021	0.00275899	575531
Body mass index (BMI)	C-reactive protein levels	rs34361149	1	72750470	A	G	-0.0309935	0.19259	0.00304511	2.5038e-24	336107	A	G	-0.0069	0.0025	0.00671104	575531
Body mass index (BMI)	C-reactive protein levels	rs34373881	3	20432033	A	G	-0.0168863	0.278276	0.00268678	3.2836e-10	336107	A	G	-0.0085	0.0022	0.000147798	575531
Body mass index (BMI)	C-reactive protein levels	rs34774377	5	167001890	C	T	-0.0208434	0.120337	0.00369099	1.63313e-08	336107	C	T	-0.0068	0.0034	0.0429804	575531
Body mass index (BMI)	C-reactive protein levels	rs34811474	4	25408838	A	G	-0.0305977	0.231875	0.00284335	5.30396e-27	336107	A	G	-0.0123	0.0025	1.34899e-06	575531
Body mass index (BMI)	C-reactive protein levels	rs34966008	17	34919623	T	C	-0.0199158	0.408148	0.00244306	3.59253e-16	336107	T	C	-0.0054	0.002	0.00800405	575531
Body mass index (BMI)	C-reactive protein levels	rs35025195	11	134522597	A	G	-0.0230476	0.166132	0.00323009	9.67832e-13	336107	A	G	-0.0075	0.0027	0.00636605	575531
Body mass index (BMI)	C-reactive protein levels	rs35193668	13	33092929	T	C	-0.0166761	0.361915	0.00249998	2.55329e-11	336107	T	C	-0.0076	0.0021	0.000378599	575531
Body mass index (BMI)	C-reactive protein levels	rs35483388	11	122545146	T	C	0.0140802	0.379617	0.00248601	1.48218e-08	336107	T	C	0.0022	0.0021	0.3035	575531
Body mass index (BMI)	C-reactive protein levels	rs35626515	16	28649651	A	C	0.0265699	0.407965	0.00244547	1.71159e-27	336107	A	C	0.0158	0.0023	1.50695e-11	575531
Body mass index (BMI)	C-reactive protein levels	rs35722922	2	47002226	G	A	-0.0164622	0.385007	0.00247822	3.08319e-11	336107	G	A	-0.0098	0.0021	4.57204e-06	575531
Body mass index (BMI)	C-reactive protein levels	rs357501	3	153964496	A	G	0.0154044	0.377514	0.00249087	6.24396e-10	336107	A	G	0.0089	0.0021	3.14601e-05	575531
Body mass index (BMI)	C-reactive protein levels	rs35851183	4	80717182	G	A	0.0167614	0.357777	0.00250852	2.36429e-11	336107	G	A	0.005	0.0021	0.0193602	575531
Body mass index (BMI)	C-reactive protein levels	rs35882248	2	230627955	T	C	0.0192316	0.314642	0.00258946	1.11455e-13	336107	T	C	0.0127	0.0021	2.852e-09	575531
Body mass index (BMI)	C-reactive protein levels	rs36007635	6	163009335	A	G	-0.0200004	0.138403	0.00348146	9.20831e-09	336107	A	G	-0.01	0.003	0.000707001	575531
Body mass index (BMI)	C-reactive protein levels	rs362307	4	3241845	T	C	0.0313537	0.0760278	0.00458157	7.74462e-12	336107	T	C	0.0077	0.004	0.0524795	575531
Body mass index (BMI)	C-reactive protein levels	rs3759584	14	103990799	C	T	-0.0165842	0.361958	0.00251394	4.20436e-11	336107	C	T	-0.0057	0.0021	0.00767697	575531
Body mass index (BMI)	C-reactive protein levels	rs3802858	11	115078492	C	T	-0.0164713	0.427488	0.00243005	1.21899e-11	336107	C	T	-0.0073	0.002	0.000337101	575531
Body mass index (BMI)	C-reactive protein levels	rs3803286	14	103246470	G	A	-0.0207912	0.666379	0.00254468	3.08248e-16	336107	G	A	-0.0078	0.0021	0.000264198	575531
Body mass index (BMI)	C-reactive protein levels	rs3810291	19	47569003	A	G	0.029685	0.677478	0.00256755	6.53732e-31	336107	A	G	0.0068	0.0022	0.002399	575531
Body mass index (BMI)	C-reactive protein levels	rs3843540	7	99126640	C	T	-0.0241729	0.148581	0.00338227	8.88996e-13	336107	C	T	-0.027	0.0029	2.76885e-21	575531
Body mass index (BMI)	C-reactive protein levels	rs3844598	5	140992235	G	A	0.0136986	0.528663	0.00241006	1.31735e-08	336107	G	A	-0.0015	0.002	0.4613	575531
Body mass index (BMI)	C-reactive protein levels	rs3861879	9	129464856	G	A	0.0137348	0.43683	0.00243136	1.61503e-08	336107	G	A	0.0065	0.002	0.00141198	575531
Body mass index (BMI)	C-reactive protein levels	rs3897102	12	123492112	T	C	0.0147261	0.412248	0.00245956	2.13604e-09	336107	T	C	0.0003	0.0021	0.8884	575531
Body mass index (BMI)	C-reactive protein levels	rs390192	6	83359135	G	A	-0.0154416	0.522445	0.00242065	1.78341e-10	336107	G	A	-0.0034	0.002	0.0949795	575531
Body mass index (BMI)	C-reactive protein levels	rs39330	7	103449555	T	A	-0.0189262	0.426708	0.00244136	9.04899e-15	336107	T	A	-0.0064	0.002	0.00167201	575531
Body mass index (BMI)	C-reactive protein levels	rs4246657	2	229006134	T	C	0.0170056	0.340914	0.00253421	1.94357e-11	336107	T	C	0.0115	0.0021	7.50499e-08	575531
Body mass index (BMI)	C-reactive protein levels	rs4261944	4	31003636	G	T	0.0154894	0.362956	0.00250441	6.22315e-10	336107	G	T	0.003	0.0021	0.1606	575531
Body mass index (BMI)	C-reactive protein levels	rs4402589	16	29954654	G	T	0.0291524	0.55278	0.00241668	1.68345e-33	336107	G	T	0.011	0.002	6.58901e-08	575531
Body mass index (BMI)	C-reactive protein levels	rs4467770	6	12086826	A	G	0.0156691	0.730668	0.00271693	8.0664e-09	336107	A	G	0.0083	0.0022	0.000210999	575531
Body mass index (BMI)	C-reactive protein levels	rs4474229	1	195037001	A	G	-0.0158775	0.372338	0.00248334	1.62233e-10	336107	A	G	-0.0067	0.002	0.00100099	575531
Body mass index (BMI)	C-reactive protein levels	rs4482463	2	205375909	A	C	-0.0340855	0.924181	0.00454517	6.4328e-14	336107	A	C	-0.0149	0.0039	0.000117501	575531
Body mass index (BMI)	C-reactive protein levels	rs4502882	5	153093998	T	C	-0.0147181	0.656893	0.0025291	5.90786e-09	336107	T	C	-0.0111	0.0021	2.08502e-07	575531
Body mass index (BMI)	C-reactive protein levels	rs4595495	10	53673286	G	A	0.0137384	0.422607	0.0024356	1.69555e-08	336107	G	A	0.0047	0.002	0.0209899	575531
Body mass index (BMI)	C-reactive protein levels	rs4648450	1	2723214	A	C	-0.0154374	0.466133	0.00242211	1.84982e-10	336107	A	C	-0.0042	0.002	0.0391498	575531
Body mass index (BMI)	C-reactive protein levels	rs4671328	2	58935282	G	T	-0.0217722	0.552555	0.00243483	3.84238e-19	336107	G	T	-0.0076	0.002	0.000189701	575531
Body mass index (BMI)	C-reactive protein levels	rs4687770	3	51755065	C	T	-0.019339	0.133375	0.00353549	4.50485e-08	336107	C	T	0.003	0.003	0.3096	575531
Body mass index (BMI)	C-reactive protein levels	rs4718964	7	70038969	T	G	0.0145653	0.412194	0.00244679	2.63858e-09	336107	T	G	0.0074	0.002	0.000278997	575531
Body mass index (BMI)	C-reactive protein levels	rs4757144	11	13331226	A	G	0.016524	0.593047	0.00244585	1.42135e-11	336107	A	G	0.0139	0.002	8.71967e-12	575531
Body mass index (BMI)	C-reactive protein levels	rs4776970	15	68080886	T	A	-0.0254626	0.35707	0.00250512	2.88669e-24	336107	T	A	-0.0054	0.0021	0.0115499	575531
Body mass index (BMI)	C-reactive protein levels	rs4777541	15	73082240	T	C	0.0196505	0.765041	0.00284642	5.07925e-12	336107	T	C	0.0055	0.0024	0.0244	575531
Body mass index (BMI)	C-reactive protein levels	rs4778918	15	79434040	C	T	-0.0151991	0.422703	0.0024318	4.10639e-10	336107	C	T	-0.0047	0.002	0.0209899	575531
Body mass index (BMI)	C-reactive protein levels	rs4790841	17	1835482	T	C	-0.0295249	0.154867	0.00332942	7.49204e-19	336107	T	C	-0.0163	0.0029	1.07999e-08	575531
Body mass index (BMI)	C-reactive protein levels	rs487662	11	64481880	A	G	0.0154374	0.753235	0.00278969	3.13711e-08	336107	A	G	-0.0017	0.0023	0.4679	575531
Body mass index (BMI)	C-reactive protein levels	rs4911382	20	32553095	T	C	0.015559	0.584238	0.00244287	1.90349e-10	336107	T	C	0.0002	0.002	0.9218	575531
Body mass index (BMI)	C-reactive protein levels	rs491711	11	28742220	C	A	-0.0158403	0.310988	0.00260937	1.27623e-09	336107	C	A	-0.0027	0.0022	0.228	575531
Body mass index (BMI)	C-reactive protein levels	rs4921301	5	159984492	T	C	-0.0182238	0.209817	0.0029841	1.01653e-09	336107	T	C	-0.0043	0.0025	0.0911507	575531
Body mass index (BMI)	C-reactive protein levels	rs4929923	11	8639200	C	T	0.0173844	0.647328	0.00251068	4.39339e-12	336107	C	T	0.0058	0.0021	0.00667406	575531
Body mass index (BMI)	C-reactive protein levels	rs525101	13	111969728	C	T	0.0164956	0.371963	0.00249029	3.50106e-11	336107	C	T	0.0093	0.0021	1.36301e-05	575531
Body mass index (BMI)	C-reactive protein levels	rs539515	1	177889025	C	A	0.0474871	0.207529	0.00295985	6.64049e-58	336107	C	A	0.0156	0.0025	8.85197e-10	575531
Body mass index (BMI)	C-reactive protein levels	rs550974	11	118937106	T	A	0.0158904	0.404297	0.00244811	8.54673e-11	336107	T	A	0.0029	0.0021	0.175	575531
Body mass index (BMI)	C-reactive protein levels	rs55689274	15	47758909	A	G	-0.0148341	0.285711	0.00266266	2.53244e-08	336107	A	G	0.0033	0.0022	0.1407	575531
Body mass index (BMI)	C-reactive protein levels	rs55726687	12	991306	A	G	0.0238631	0.211138	0.00294249	5.08628e-16	336107	A	G	-0.0053	0.0025	0.0373199	575531
Body mass index (BMI)	C-reactive protein levels	rs55886426	20	62567684	G	C	-0.031643	0.0554317	0.00551914	9.85712e-09	336107	G	C	-0.0041	0.005	0.4112	575531
Body mass index (BMI)	C-reactive protein levels	rs55938344	12	108310327	C	A	-0.0168213	0.242702	0.00281823	2.39354e-09	336107	C	A	-0.0106	0.0023	5.99405e-06	575531
Body mass index (BMI)	C-reactive protein levels	rs56067609	7	133582465	T	A	-0.0193637	0.136594	0.0035019	3.21418e-08	336107	T	A	-0.0061	0.003	0.0388302	575531
Body mass index (BMI)	C-reactive protein levels	rs56161855	17	46288649	T	A	0.0229722	0.132008	0.00354917	9.64717e-11	336107	T	A	0.0049	0.003	0.0969996	575531
Body mass index (BMI)	C-reactive protein levels	rs56212061	19	19394640	T	C	-0.0211123	0.149969	0.00337336	3.89054e-10	336107	T	C	0.005	0.0029	0.0794493	575531
Body mass index (BMI)	C-reactive protein levels	rs56773984	2	220177285	T	A	-0.0179174	0.16742	0.00323177	2.95638e-08	336107	T	A	-0.0052	0.0027	0.0585396	575531
Body mass index (BMI)	C-reactive protein levels	rs56803094	15	99222509	G	A	-0.0188821	0.227111	0.00287406	5.04429e-11	336107	G	A	-0.0099	0.0024	5.08897e-05	575531
Body mass index (BMI)	C-reactive protein levels	rs57636386	18	58048295	C	T	-0.0427651	0.0834151	0.00435306	8.92483e-23	336107	C	T	-0.0171	0.0037	3.07999e-06	575531
Body mass index (BMI)	C-reactive protein levels	rs58862095	7	75081418	T	C	-0.0243799	0.419757	0.00243968	1.64702e-23	336107	T	C	-0.0031	0.0022	0.1664	575531
Body mass index (BMI)	C-reactive protein levels	rs588660	1	96886604	A	G	0.0183012	0.585856	0.00244095	6.51778e-14	336107	A	G	0.0073	0.002	0.000337101	575531
Body mass index (BMI)	C-reactive protein levels	rs59104534	8	25666169	T	C	0.0149782	0.301112	0.00262903	1.21862e-08	336107	T	C	0.0019	0.0022	0.3963	575531
Body mass index (BMI)	C-reactive protein levels	rs5995843	22	40697377	G	A	-0.0174411	0.348993	0.00251927	4.42792e-12	336107	G	A	0.0004	0.0021	0.8516	575531
Body mass index (BMI)	C-reactive protein levels	rs6050446	20	25195509	G	A	0.0420771	0.966803	0.0067598	4.83315e-10	336107	G	A	0.0302	0.0059	3.15203e-07	575531
Body mass index (BMI)	C-reactive protein levels	rs60654199	3	141267295	A	C	0.0312664	0.0666476	0.00481001	8.02786e-11	336107	A	C	0.0149	0.0042	0.0003578	575531
Body mass index (BMI)	C-reactive protein levels	rs60764613	18	1839911	T	G	0.023587	0.144857	0.00342645	5.83714e-12	336107	T	G	0.0077	0.003	0.00911108	575531
Body mass index (BMI)	C-reactive protein levels	rs61813324	1	156049877	T	C	0.0279187	0.134883	0.00356314	4.68598e-15	336107	T	C	0.0114	0.0032	0.0003039	575531
Body mass index (BMI)	C-reactive protein levels	rs61826867	1	174377435	G	A	0.0251347	0.109772	0.00384169	6.05341e-11	336107	G	A	-0.0011	0.0032	0.7275	575531
Body mass index (BMI)	C-reactive protein levels	rs61871615	10	102487140	T	C	-0.0280254	0.0905228	0.0043732	1.47221e-10	336107	T	C	-0.0117	0.0041	0.00406696	575531
Body mass index (BMI)	C-reactive protein levels	rs61903695	11	89922417	G	A	0.0163585	0.255999	0.00275201	2.78061e-09	336107	G	A	0.0099	0.0023	2.36102e-05	575531
Body mass index (BMI)	C-reactive protein levels	rs61969510	13	86484025	C	T	0.0155328	0.284412	0.00269504	8.24689e-09	336107	C	T	0.0082	0.0022	0.000251299	575531
Body mass index (BMI)	C-reactive protein levels	rs62106258	2	417167	C	T	-0.0906926	0.0484669	0.0055919	3.92555e-59	336107	C	T	-0.034	0.0054	2.96101e-10	575531
Body mass index (BMI)	C-reactive protein levels	rs62147189	2	86807853	G	T	-0.0170068	0.622	0.00251319	1.31704e-11	336107	G	T	-0.0064	0.0021	0.00275899	575531
Body mass index (BMI)	C-reactive protein levels	rs62246314	3	9504099	A	G	0.0228001	0.101276	0.00398064	1.01852e-08	336107	A	G	0.022	0.0034	5.83445e-11	575531
Body mass index (BMI)	C-reactive protein levels	rs62543438	9	73896870	C	G	-0.014801	0.271966	0.00270013	4.21813e-08	336107	C	G	-0.0058	0.0022	0.00961391	575531
Body mass index (BMI)	C-reactive protein levels	rs6265	11	27679916	T	C	-0.0402275	0.189726	0.00306191	2.03798e-39	336107	T	C	-0.0227	0.0026	9.88781e-18	575531
Body mass index (BMI)	C-reactive protein levels	rs6536575	4	162091639	C	T	0.0140621	0.518496	0.00240451	4.97279e-09	336107	C	T	0.0049	0.002	0.0161102	575531
Body mass index (BMI)	C-reactive protein levels	rs6575340	14	94023972	A	G	0.0228776	0.637416	0.00250397	6.48336e-20	336107	A	G	0.0057	0.0021	0.00767697	575531
Body mass index (BMI)	C-reactive protein levels	rs6601527	8	10665444	A	C	-0.0217383	0.587819	0.00244545	6.17874e-19	336107	A	C	-0.0149	0.002	2.52988e-13	575531
Body mass index (BMI)	C-reactive protein levels	rs66679256	4	18351898	T	C	0.0162973	0.446142	0.00242165	1.70098e-11	336107	T	C	0.0104	0.002	3.26701e-07	575531
Body mass index (BMI)	C-reactive protein levels	rs6687953	1	112293512	G	A	0.0158953	0.391351	0.00246141	1.06358e-10	336107	G	A	0.0121	0.002	2.81203e-09	575531
Body mass index (BMI)	C-reactive protein levels	rs66922415	18	57848651	G	A	0.0520958	0.234362	0.00283196	1.54953e-75	336107	G	A	0.0197	0.0024	7.49722e-16	575531
Body mass index (BMI)	C-reactive protein levels	rs6705567	2	55320173	C	T	-0.0136224	0.3788	0.00249537	4.7895e-08	336107	C	T	-0.0067	0.0021	0.001726	575531
Body mass index (BMI)	C-reactive protein levels	rs6722241	2	100803778	C	T	-0.0201712	0.270908	0.00271361	1.06145e-13	336107	C	T	-0.0063	0.0022	0.00491405	575531
Body mass index (BMI)	C-reactive protein levels	rs6739755	2	59330227	G	A	-0.0209594	0.602976	0.00246047	1.62368e-17	336107	G	A	-0.0119	0.002	5.09601e-09	575531
Body mass index (BMI)	C-reactive protein levels	rs67609008	10	126640936	C	T	0.0146011	0.283597	0.00267444	4.77859e-08	336107	C	T	0.0097	0.0023	3.43898e-05	575531
Body mass index (BMI)	C-reactive protein levels	rs6780459	3	104624105	T	A	0.0163597	0.746681	0.00276233	3.17512e-09	336107	T	A	0.0112	0.0023	1.72799e-06	575531
Body mass index (BMI)	C-reactive protein levels	rs67844506	20	51103807	G	A	-0.0259162	0.183242	0.0031086	7.65068e-17	336107	G	A	-0.0069	0.0026	0.00914492	575531
Body mass index (BMI)	C-reactive protein levels	rs6789488	3	136146030	C	T	0.0200094	0.750784	0.00277743	5.8479e-13	336107	C	T	-0.0201	0.0023	9.20662e-18	575531
Body mass index (BMI)	C-reactive protein levels	rs6809307	3	156862041	T	C	0.0157072	0.25622	0.00276033	1.26885e-08	336107	T	C	0.0138	0.0023	3.79001e-09	575531
Body mass index (BMI)	C-reactive protein levels	rs6831020	4	55500226	A	C	-0.0159366	0.295229	0.00263095	1.38538e-09	336107	A	C	-0.0107	0.0022	1.77902e-06	575531
Body mass index (BMI)	C-reactive protein levels	rs6861649	5	50864788	C	T	0.0143476	0.607485	0.00246927	6.23491e-09	336107	C	T	0.0024	0.002	0.2385	575531
Body mass index (BMI)	C-reactive protein levels	rs6950388	7	1270699	A	G	0.0172281	0.795004	0.00297615	7.09888e-09	336107	A	G	0.0061	0.0026	0.0212002	575531
Body mass index (BMI)	C-reactive protein levels	rs7006178	8	14252384	C	G	0.0155041	0.287875	0.00265871	5.50073e-09	336107	C	G	0.0062	0.0022	0.00564001	575531
Body mass index (BMI)	C-reactive protein levels	rs7030732	9	124630006	A	C	-0.0151605	0.607889	0.00245902	7.0445e-10	336107	A	C	-0.0067	0.002	0.00100099	575531
Body mass index (BMI)	C-reactive protein levels	rs704061	12	89771903	C	T	0.0158698	0.452703	0.0024138	4.88427e-11	336107	C	T	0.0067	0.002	0.00100099	575531
Body mass index (BMI)	C-reactive protein levels	rs7094644	10	16773864	A	G	0.0152821	0.674176	0.0026106	4.80751e-09	336107	A	G	0.007	0.0022	0.00177701	575531
Body mass index (BMI)	C-reactive protein levels	rs7116641	11	43696917	G	T	0.0244218	0.316797	0.00258645	3.67282e-21	336107	G	T	0.0159	0.0022	1.26096e-12	575531
Body mass index (BMI)	C-reactive protein levels	rs7124681	11	47529947	A	C	0.0267462	0.408057	0.00243997	5.90201e-28	336107	A	C	0.0194	0.002	1.61585e-21	575531
Body mass index (BMI)	C-reactive protein levels	rs7132908	12	50263148	A	G	0.0285337	0.38392	0.0024723	8.2699e-31	336107	A	G	0.0086	0.002	2.40602e-05	575531
Body mass index (BMI)	C-reactive protein levels	rs7138383	12	103724090	A	G	-0.0213808	0.253485	0.0027649	1.05366e-14	336107	A	G	-0.0021	0.0023	0.3698	575531
Body mass index (BMI)	C-reactive protein levels	rs7141420	14	79899454	T	C	0.0208148	0.514078	0.00241922	7.73749e-18	336107	T	C	0.0066	0.002	0.00119001	575531
Body mass index (BMI)	C-reactive protein levels	rs71495049	10	34014435	A	G	0.0265499	0.0840305	0.00432971	8.6862e-10	336107	A	G	0.0165	0.0037	6.74093e-06	575531
Body mass index (BMI)	C-reactive protein levels	rs7163362	15	75434747	A	T	0.0132229	0.482249	0.00241122	4.16361e-08	336107	A	T	0.0008	0.002	0.6944	575531
Body mass index (BMI)	C-reactive protein levels	rs7183417	15	46586088	T	C	0.0149003	0.432569	0.0024276	8.37356e-10	336107	T	C	0.0042	0.002	0.0391498	575531
Body mass index (BMI)	C-reactive protein levels	rs7189149	16	69144151	G	C	0.0213468	0.127107	0.00360796	3.29041e-09	336107	G	C	0.0136	0.0031	8.48399e-06	575531
Body mass index (BMI)	C-reactive protein levels	rs7195386	16	24578458	C	T	-0.0158814	0.506441	0.00240747	4.2092e-11	336107	C	T	-0.0044	0.002	0.03071	575531
Body mass index (BMI)	C-reactive protein levels	rs7201895	16	407723	A	G	-0.017337	0.355984	0.00252451	6.54485e-12	336107	A	G	-0.0082	0.0021	0.000125499	575531
Body mass index (BMI)	C-reactive protein levels	rs7218014	17	65832016	C	T	0.0206989	0.196595	0.00302709	8.05193e-12	336107	C	T	0.0104	0.0025	4.39097e-05	575531
Body mass index (BMI)	C-reactive protein levels	rs72697614	1	107514107	A	C	0.014951	0.320396	0.00260626	9.67008e-09	336107	A	C	0.0009	0.0022	0.6878	575531
Body mass index (BMI)	C-reactive protein levels	rs72820274	2	104412924	A	G	0.0160021	0.41876	0.00243934	5.3889e-11	336107	A	G	0.0069	0.002	0.000702603	575531
Body mass index (BMI)	C-reactive protein levels	rs72892910	6	50816887	T	G	0.0401658	0.170442	0.00320426	4.88765e-36	336107	T	G	0.0074	0.0026	0.00518299	575531
Body mass index (BMI)	C-reactive protein levels	rs72976986	19	4052920	A	G	-0.0240493	0.191187	0.00308786	6.80769e-15	336107	A	G	0.0003	0.0026	0.9098	575531
Body mass index (BMI)	C-reactive protein levels	rs73050254	7	3129614	A	G	0.0193216	0.136682	0.00350204	3.44628e-08	336107	A	G	0.0046	0.003	0.1192	575531
Body mass index (BMI)	C-reactive protein levels	rs73144053	3	88085826	A	C	-0.0153557	0.329919	0.00256046	2.00914e-09	336107	A	C	-0.0008	0.0021	0.7083	575531
Body mass index (BMI)	C-reactive protein levels	rs73169730	3	170734438	G	A	0.0194632	0.276291	0.00268664	4.35211e-13	336107	G	A	0.0186	0.0022	1.00693e-16	575531
Body mass index (BMI)	C-reactive protein levels	rs7321331	13	31015138	A	G	0.0175546	0.741132	0.00275513	1.8731e-10	336107	A	G	0.0064	0.0023	0.00627495	575531
Body mass index (BMI)	C-reactive protein levels	rs73213484	4	28489339	T	A	-0.0211952	0.139056	0.00347384	1.05264e-09	336107	T	A	-0.012	0.003	4.81903e-05	575531
Body mass index (BMI)	C-reactive protein levels	rs7331420	13	99236471	A	G	-0.0147324	0.284027	0.00267011	3.44017e-08	336107	A	G	-0.0029	0.0022	0.1954	575531
Body mass index (BMI)	C-reactive protein levels	rs7442885	5	87682877	G	C	-0.0254294	0.210104	0.00295668	7.95793e-18	336107	G	C	-0.012	0.0024	9.064e-07	575531
Body mass index (BMI)	C-reactive protein levels	rs7498044	15	92573639	A	G	-0.0176487	0.218661	0.00293198	1.75263e-09	336107	A	G	-0.0079	0.0025	0.001911	575531
Body mass index (BMI)	C-reactive protein levels	rs750090	4	152931436	C	T	-0.0156336	0.356153	0.00253473	6.93426e-10	336107	C	T	-0.002	0.0021	0.3496	575531
Body mass index (BMI)	C-reactive protein levels	rs752179	3	108024070	A	T	-0.0143713	0.301702	0.00262077	4.16994e-08	336107	A	T	-0.0071	0.0022	0.00152598	575531
Body mass index (BMI)	C-reactive protein levels	rs7553158	1	75005238	A	G	-0.0174152	0.562389	0.0024236	6.70193e-13	336107	A	G	-0.0057	0.002	0.00512201	575531
Body mass index (BMI)	C-reactive protein levels	rs75557510	3	84321469	G	A	-0.0377881	0.0614963	0.00510406	1.32923e-13	336107	G	A	-0.0036	0.0043	0.3999	575531
Body mass index (BMI)	C-reactive protein levels	rs756717	16	72996162	A	G	-0.0146721	0.398859	0.00248166	3.37894e-09	336107	A	G	-0.0063	0.0021	0.00321299	575531
Body mass index (BMI)	C-reactive protein levels	rs7568228	2	236848488	C	G	-0.0139973	0.525574	0.00240547	5.92802e-09	336107	C	G	-0.0041	0.002	0.0440595	575531
Body mass index (BMI)	C-reactive protein levels	rs76040172	21	46488959	A	G	-0.0407564	0.0544397	0.00530826	1.62144e-14	336107	A	G	-0.0184	0.0046	5.91793e-05	575531
Body mass index (BMI)	C-reactive protein levels	rs7701777	5	27178172	G	T	-0.0170279	0.282759	0.00266777	1.74092e-10	336107	G	T	-0.0059	0.0022	0.00843704	575531
Body mass index (BMI)	C-reactive protein levels	rs7707394	5	74472939	A	G	-0.0201883	0.354316	0.00250698	8.11708e-16	336107	A	G	-0.0018	0.0021	0.3999	575531
Body mass index (BMI)	C-reactive protein levels	rs7719067	5	153538241	G	A	-0.0162027	0.573835	0.00242599	2.41268e-11	336107	G	A	-0.0092	0.002	6.24094e-06	575531
Body mass index (BMI)	C-reactive protein levels	rs7723426	5	43186097	C	T	0.0146685	0.675017	0.00256587	1.08653e-08	336107	C	T	0.0051	0.0021	0.01706	575531
Body mass index (BMI)	C-reactive protein levels	rs7755574	6	153364643	T	G	0.0154959	0.281153	0.00267437	6.87068e-09	336107	T	G	0.016	0.0022	9.11801e-13	575531
Body mass index (BMI)	C-reactive protein levels	rs7774	17	4801163	A	C	0.0166342	0.309138	0.00261526	2.01442e-10	336107	A	C	0.0098	0.0022	1.213e-05	575531
Body mass index (BMI)	C-reactive protein levels	rs778094	2	147903802	A	G	-0.0148535	0.577568	0.00243672	1.09089e-09	336107	A	G	-0.0075	0.002	0.000230298	575531
Body mass index (BMI)	C-reactive protein levels	rs7852189	9	103121547	G	A	0.0165539	0.311364	0.00258881	1.61369e-10	336107	G	A	0.0056	0.0021	0.00881394	575531
Body mass index (BMI)	C-reactive protein levels	rs78565420	8	85703065	T	C	0.0337314	0.0541861	0.00545431	6.24281e-10	336107	T	C	0.0131	0.005	0.00864291	575531
Body mass index (BMI)	C-reactive protein levels	rs79113395	1	1590521	A	G	-0.0209147	0.265449	0.00273235	1.94626e-14	336107	A	G	-0.0139	0.0025	4.73598e-08	575531
Body mass index (BMI)	C-reactive protein levels	rs7933085	11	130796248	G	A	0.0157387	0.509195	0.00241521	7.2061e-11	336107	G	A	0.01	0.002	9.064e-07	575531
Body mass index (BMI)	C-reactive protein levels	rs7941828	11	30430331	T	C	-0.0156019	0.360093	0.00249966	4.33691e-10	336107	T	C	-0.0116	0.0021	5.78203e-08	575531
Body mass index (BMI)	C-reactive protein levels	rs7952102	11	892089	C	T	-0.0152263	0.387339	0.00246547	6.58901e-10	336107	C	T	-0.0097	0.0021	5.71202e-06	575531
Body mass index (BMI)	C-reactive protein levels	rs7992832	13	28013501	T	C	-0.0175556	0.276544	0.00269236	7.01778e-11	336107	T	C	-0.0085	0.0023	0.000283602	575531
Body mass index (BMI)	C-reactive protein levels	rs799449	7	44784697	T	C	0.019902	0.558481	0.00242699	2.40713e-16	336107	T	C	0.0055	0.002	0.00691305	575531
Body mass index (BMI)	C-reactive protein levels	rs8015400	14	25930988	A	C	0.0210882	0.678151	0.0025723	2.4485e-16	336107	A	C	0.002	0.0021	0.3496	575531
Body mass index (BMI)	C-reactive protein levels	rs80330591	2	159368720	A	G	-0.0213608	0.146844	0.00339342	3.08227e-10	336107	A	G	-0.0037	0.0029	0.1943	575531
Body mass index (BMI)	C-reactive protein levels	rs8078135	17	21268583	T	C	-0.0194999	0.488467	0.00241182	6.23017e-16	336107	T	C	-0.0062	0.002	0.00232798	575531
Body mass index (BMI)	C-reactive protein levels	rs8087074	18	45923482	T	G	0.0170074	0.261119	0.00274757	6.02449e-10	336107	T	G	0.0042	0.0023	0.0728803	575531
Body mass index (BMI)	C-reactive protein levels	rs8134638	21	40644170	C	T	0.0151694	0.375763	0.00248078	9.68077e-10	336107	C	T	0.0052	0.0021	0.01501	575531
Body mass index (BMI)	C-reactive protein levels	rs815163	1	190294726	C	T	-0.0182459	0.561603	0.00241971	4.69245e-14	336107	C	T	-0.0057	0.002	0.00512201	575531
Body mass index (BMI)	C-reactive protein levels	rs815715	3	61264084	G	C	-0.0163178	0.42637	0.0024388	2.22126e-11	336107	G	C	-0.0071	0.002	0.0004889	575531
Body mass index (BMI)	C-reactive protein levels	rs845084	10	125220036	A	G	0.02034	0.257551	0.0027569	1.6125e-13	336107	A	G	0.0044	0.0023	0.0602504	575531
Body mass index (BMI)	C-reactive protein levels	rs846546	1	210261609	T	A	-0.0146941	0.418217	0.00243631	1.62832e-09	336107	T	A	-0.0065	0.002	0.00141198	575531
Body mass index (BMI)	C-reactive protein levels	rs862320	16	69651866	T	C	-0.0228157	0.410152	0.0024463	1.09926e-20	336107	T	C	-0.0156	0.002	1.84417e-14	575531
Body mass index (BMI)	C-reactive protein levels	rs869400	3	185826740	G	T	0.0307255	0.815827	0.00310717	4.70111e-23	336107	G	T	0.0044	0.0026	0.0964806	575531
Body mass index (BMI)	C-reactive protein levels	rs879620	16	4015729	T	C	0.0256124	0.615276	0.00247819	4.9306e-25	336107	T	C	0.0108	0.0021	4.38904e-07	575531
Body mass index (BMI)	C-reactive protein levels	rs9291822	5	64076515	T	C	-0.0136148	0.515455	0.00242583	1.99669e-08	336107	T	C	-0.0083	0.002	4.58005e-05	575531
Body mass index (BMI)	C-reactive protein levels	rs9320823	6	98429337	C	T	0.0189398	0.601901	0.00245759	1.29509e-14	336107	C	T	0.0148	0.002	3.64334e-13	575531
Body mass index (BMI)	C-reactive protein levels	rs9342196	6	90124635	T	C	0.0167326	0.189501	0.00306601	4.83359e-08	336107	T	C	0.0062	0.0025	0.01486	575531
Body mass index (BMI)	C-reactive protein levels	rs935166	2	26949366	A	G	-0.0154943	0.506935	0.00240282	1.13209e-10	336107	A	G	-0.0009	0.002	0.6585	575531
Body mass index (BMI)	C-reactive protein levels	rs9402104	6	129410736	A	G	0.0139016	0.584134	0.00245189	1.43126e-08	336107	A	G	0.0079	0.0021	0.000219999	575531
Body mass index (BMI)	C-reactive protein levels	rs946185	10	76423739	G	A	-0.0146913	0.593276	0.00246179	2.40813e-09	336107	G	A	-0.0067	0.0021	0.001726	575531
Body mass index (BMI)	C-reactive protein levels	rs9489620	6	119524516	C	G	0.0147961	0.548749	0.00241654	9.20216e-10	336107	C	G	0.0027	0.002	0.1849	575531
Body mass index (BMI)	C-reactive protein levels	rs9515455	13	112239671	A	G	0.0179637	0.416606	0.00244962	2.25113e-13	336107	A	G	0.0082	0.002	5.65002e-05	575531
Body mass index (BMI)	C-reactive protein levels	rs9527906	13	59403551	A	G	-0.0161813	0.762395	0.0028336	1.12728e-08	336107	A	G	-0.0043	0.0023	0.0663193	575531
Body mass index (BMI)	C-reactive protein levels	rs9536449	13	54096588	G	C	-0.0136401	0.42978	0.00243902	2.24073e-08	336107	G	C	-0.0075	0.002	0.000230298	575531
Body mass index (BMI)	C-reactive protein levels	rs9641499	7	112984493	A	C	-0.017102	0.434095	0.00242262	1.67649e-12	336107	A	C	-0.0067	0.002	0.00100099	575531
Body mass index (BMI)	C-reactive protein levels	rs9688977	6	154336892	C	T	0.0239775	0.146486	0.00340602	1.9293e-12	336107	C	T	0.0022	0.0029	0.4403	575531
Body mass index (BMI)	C-reactive protein levels	rs9835772	3	85766025	T	A	0.0196505	0.242763	0.00279963	2.23975e-12	336107	T	A	0.0033	0.0023	0.1588	575531
Body mass index (BMI)	C-reactive protein levels	rs9843653	3	49920571	C	T	0.0317261	0.514555	0.00240405	9.3519e-40	336107	C	T	0.0217	0.002	1.62218e-26	575531
Body mass index (BMI)	C-reactive protein levels	rs9847186	3	25081857	A	G	-0.0142849	0.427737	0.0024335	4.35973e-09	336107	A	G	-0.0049	0.002	0.0161102	575531
Body mass index (BMI)	Adiponectin	rs10100245	8	77226919	A	G	0.0206373	0.56644	0.00242306	1.64324e-17	336107	A	G	-0.004814	0.004675	0.318019	24084
Body mass index (BMI)	Adiponectin	rs10185199	2	40282202	A	G	-0.018708	0.27894	0.00274904	1.01018e-11	336107	A	G	0.001425	0.005483	0.800982	28967
Body mass index (BMI)	Adiponectin	rs10187101	2	50744774	T	C	-0.0157126	0.359822	0.00250464	3.53688e-10	336107	T	C	-0.000977	0.004503	0.833391	29288
Body mass index (BMI)	Adiponectin	rs10465231	9	92187178	T	C	0.0171399	0.5494	0.00242726	1.6512e-12	336107	T	C	0.002148	0.00457	0.648496	29141
Body mass index (BMI)	Adiponectin	rs1064213	2	198950240	A	G	0.016189	0.476968	0.00240561	1.70294e-11	336107	A	G	-0.001856	0.004326	0.677422	29332
Body mass index (BMI)	Adiponectin	rs10749233	10	118777998	C	G	-0.0189641	0.75947	0.00284774	2.75423e-11	336107	C	G	-0.001892	0.005162	0.722319	29226
Body mass index (BMI)	Adiponectin	rs10788493	10	88119015	T	C	0.0136921	0.45676	0.00241992	1.53211e-08	336107	T	C	-0.005642	0.00443	0.216848	29276
Body mass index (BMI)	Adiponectin	rs10803762	2	161105876	A	G	0.0154637	0.678865	0.0025818	2.10708e-09	336107	A	G	0.00364	0.004643	0.447162	29336
Body mass index (BMI)	Adiponectin	rs10805383	5	63034606	A	G	0.0169488	0.479558	0.00240894	1.98564e-12	336107	A	G	-0.001027	0.00432	0.817762	29344
Body mass index (BMI)	Adiponectin	rs10865612	3	85876799	C	T	-0.0230841	0.354736	0.00251075	3.80189e-20	336107	C	T	0.003943	0.00452	0.397611	29345
Body mass index (BMI)	Adiponectin	rs10898330	11	84630562	T	C	-0.0142865	0.525392	0.00241661	3.38704e-09	336107	T	C	-0.000663	0.004347	0.882324	29189
Body mass index (BMI)	Adiponectin	rs10938397	4	45182527	G	A	0.0289533	0.434075	0.00242913	9.54553e-33	336107	G	A	-0.004022	0.00473	0.409715	29142
Body mass index (BMI)	Adiponectin	rs10995427	10	64846841	A	G	-0.0165308	0.360827	0.00251566	5.00035e-11	336107	A	G	0.005138	0.004414	0.258968	29340
Body mass index (BMI)	Adiponectin	rs11012732	10	21911657	G	A	0.0238495	0.331106	0.00255513	1.02565e-20	336107	G	A	0.003987	0.004707	0.411454	29336
Body mass index (BMI)	Adiponectin	rs11078883	17	2138828	G	C	0.0156785	0.34744	0.00253224	5.96417e-10	336107	G	C	0.003706	0.004573	0.431966	29303
Body mass index (BMI)	Adiponectin	rs11084554	19	31049031	A	G	-0.021578	0.156586	0.0033044	6.58415e-11	336107	A	G	-0.005853	0.005967	0.341572	29329
Body mass index (BMI)	Adiponectin	rs11099020	4	130740404	T	C	-0.0153203	0.642739	0.00251168	1.06424e-09	336107	T	C	-0.003122	0.004532	0.504126	29038
Body mass index (BMI)	Adiponectin	rs111640872	19	30296853	C	G	0.0206225	0.331076	0.00255895	7.71969e-16	336107	C	G	0.003238	0.004919	0.523323	29347
Body mass index (BMI)	Adiponectin	rs11208779	1	66447394	C	G	0.0142615	0.531674	0.00241395	3.46689e-09	336107	C	G	-0.003623	0.004377	0.422256	29336
Body mass index (BMI)	Adiponectin	rs112520079	8	95608367	G	T	0.0204582	0.198951	0.00301413	1.1434e-11	336107	G	T	-0.005915	0.005944	0.334566	24082
Body mass index (BMI)	Adiponectin	rs11264489	1	156480831	G	A	0.0140849	0.361994	0.00250707	1.93264e-08	336107	G	A	0.001098	0.00464	0.818489	29278
Body mass index (BMI)	Adiponectin	rs113603865	1	39569571	T	C	0.0197498	0.212428	0.00295729	2.41991e-11	336107	T	C	0.00014	0.00561	0.98063	29323
Body mass index (BMI)	Adiponectin	rs11642015	16	53805207	T	C	0.0723688	0.40236	0.00244736	6.39735e-192	336107	T	C	0.003361	0.004519	0.470796	29217
Body mass index (BMI)	Adiponectin	rs11650012	17	52928826	A	T	0.018609	0.169618	0.00321826	7.37497e-09	336107	A	T	0.00772	0.006428	0.244158	27590
Body mass index (BMI)	Adiponectin	rs11655587	17	47144532	T	C	-0.0196375	0.359868	0.00251089	5.25775e-15	336107	T	C	-0.000714	0.004716	0.883316	29189
Body mass index (BMI)	Adiponectin	rs11666480	19	1864960	G	C	0.0185076	0.536833	0.00241942	2.02162e-14	336107	G	C	-0.006655	0.011292	0.567684	4004
Body mass index (BMI)	Adiponectin	rs11742930	5	105774098	T	C	0.0143076	0.566428	0.00242869	3.84034e-09	336107	T	C	0.005324	0.00446	0.247021	29248
Body mass index (BMI)	Adiponectin	rs11757278	6	13180454	C	T	-0.0157921	0.305848	0.00260882	1.42014e-09	336107	C	T	-0.004112	0.004762	0.402424	29330
Body mass index (BMI)	Adiponectin	rs11761411	7	39303649	T	C	-0.0184757	0.154361	0.00333986	3.17081e-08	336107	T	C	-0.002748	0.006134	0.664041	29280
Body mass index (BMI)	Adiponectin	rs11782074	8	142617096	T	G	0.0144947	0.385641	0.00250672	7.3731e-09	336107	T	G	0.008584	0.005	0.0959953	23933
Body mass index (BMI)	Adiponectin	rs11856579	15	78012688	A	G	-0.0197908	0.268192	0.00271147	2.90737e-13	336107	A	G	0.003183	0.005171	0.550615	29015
Body mass index (BMI)	Adiponectin	rs12024554	1	19943823	T	C	-0.0162677	0.236905	0.00282749	8.75387e-09	336107	T	C	-0.002611	0.005133	0.621802	29121
Body mass index (BMI)	Adiponectin	rs12042959	1	243533273	G	A	-0.0205562	0.145777	0.00342514	1.95623e-09	336107	G	A	0.005247	0.006154	0.408406	29327
Body mass index (BMI)	Adiponectin	rs12049202	1	77967523	T	C	0.0218362	0.198651	0.00300823	3.91291e-13	336107	T	C	0.001524	0.005431	0.785597	29299
Body mass index (BMI)	Adiponectin	rs12144626	1	47684677	C	T	-0.0172144	0.581821	0.00244388	1.87327e-12	336107	C	T	0.004803	0.00445	0.29525	29343
Body mass index (BMI)	Adiponectin	rs12477385	2	166144850	T	G	-0.0172504	0.2273	0.00287583	1.99444e-09	336107	T	G	-0.008726	0.005626	0.13262	29196
Body mass index (BMI)	Adiponectin	rs12479357	2	181575281	G	A	0.0178651	0.631081	0.00249872	8.71365e-13	336107	G	A	0.003705	0.004624	0.437264	28647
Body mass index (BMI)	Adiponectin	rs12614861	2	175065544	T	G	0.0152338	0.34701	0.00252179	1.53455e-09	336107	T	G	-0.002415	0.004638	0.613683	29330
Body mass index (BMI)	Adiponectin	rs12622280	2	79515954	G	T	-0.0187009	0.157075	0.00330533	1.5344e-08	336107	G	T	-0.017386	0.009237	0.068008	25669
Body mass index (BMI)	Adiponectin	rs12662900	6	97757782	A	T	-0.0168585	0.282225	0.002673	2.84918e-10	336107	A	T	0.005803	0.005038	0.263976	29240
Body mass index (BMI)	Adiponectin	rs12679106	8	73446870	T	G	-0.0220302	0.711341	0.00266493	1.38229e-16	336107	T	G	0.005193	0.005315	0.34348	24062
Body mass index (BMI)	Adiponectin	rs1286138	14	91485445	G	T	0.0180512	0.673439	0.00256405	1.92442e-12	336107	G	T	0.005782	0.004703	0.233183	29282
Body mass index (BMI)	Adiponectin	rs12877270	13	97047020	A	G	0.0169078	0.43845	0.00243897	4.14668e-12	336107	A	G	-0.008956	0.004484	0.0528032	29226
Body mass index (BMI)	Adiponectin	rs12881629	14	101146413	G	A	0.0239675	0.0821459	0.00436626	4.03915e-08	336107	G	A	-0.014887	0.010417	0.165827	26358
Body mass index (BMI)	Adiponectin	rs12885458	14	47303114	G	T	-0.0156111	0.509982	0.00240414	8.4004e-11	336107	G	T	0.000611	0.004289	0.890107	29328
Body mass index (BMI)	Adiponectin	rs1296328	4	137083193	C	A	-0.0189787	0.559914	0.00243087	5.85599e-15	336107	C	A	-0.000617	0.004656	0.897815	28995
Body mass index (BMI)	Adiponectin	rs12992672	2	635200	A	G	0.0507808	0.828635	0.00318245	2.69588e-57	336107	A	G	0.003931	0.005634	0.498695	29321
Body mass index (BMI)	Adiponectin	rs13047416	21	40309436	G	C	-0.0136395	0.375427	0.00248865	4.23945e-08	336107	G	C	-0.000213	0.004663	0.964608	29165
Body mass index (BMI)	Adiponectin	rs13062093	3	35667057	G	T	0.01706	0.366444	0.00249069	7.42335e-12	336107	G	T	0.003445	0.004496	0.457462	29346
Body mass index (BMI)	Adiponectin	rs13174863	5	139080745	G	A	0.0249793	0.148208	0.00340131	2.0773e-13	336107	G	A	0.005188	0.006466	0.436529	28891
Body mass index (BMI)	Adiponectin	rs1320903	3	131758077	A	G	0.022008	0.318441	0.00258125	1.51985e-17	336107	A	G	-0.007938	0.004731	0.103768	29344
Body mass index (BMI)	Adiponectin	rs1327259	6	51177811	G	A	-0.0140026	0.38613	0.00247527	1.54184e-08	336107	G	A	-0.00358	0.004599	0.450325	29279
Body mass index (BMI)	Adiponectin	rs1342391	1	96285385	T	G	0.0158687	0.669963	0.00256148	5.82975e-10	336107	T	G	0.002694	0.008361	0.754736	29316
Body mass index (BMI)	Adiponectin	rs13427822	2	213414265	G	A	-0.0198988	0.272052	0.00272868	3.05e-13	336107	G	A	-0.001732	0.004932	0.733505	29227
Body mass index (BMI)	Adiponectin	rs1412239	9	28425515	G	C	0.0239207	0.324541	0.00256268	1.02329e-20	336107	G	C	-0.006116	0.004784	0.21514	29343
Body mass index (BMI)	Adiponectin	rs1441264	13	79580919	A	G	0.0206382	0.591866	0.00249668	1.38708e-16	336107	A	G	0.00544	0.004654	0.256978	29345
Body mass index (BMI)	Adiponectin	rs1446585	2	136407479	G	A	-0.0171122	0.228006	0.00287668	2.70695e-09	336107	G	A	-0.003547	0.004858	0.478945	29329
Body mass index (BMI)	Adiponectin	rs1454687	3	94038085	G	C	-0.0225414	0.515055	0.00240316	6.64355e-21	336107	G	C	0.003632	0.004314	0.41436	29342
Body mass index (BMI)	Adiponectin	rs1458156	12	41887940	T	C	0.0137851	0.488264	0.0024053	9.98504e-09	336107	T	C	0.004521	0.004336	0.311959	29346
Body mass index (BMI)	Adiponectin	rs1582931	5	122657199	A	G	-0.0148636	0.472057	0.00242597	8.97284e-10	336107	A	G	0.008704	0.004552	0.0637324	29145
Body mass index (BMI)	Adiponectin	rs16846140	2	212292521	G	A	0.0161898	0.33821	0.0025442	1.97592e-10	336107	G	A	0.002572	0.004652	0.591972	29265
Body mass index (BMI)	Adiponectin	rs16916303	9	30823761	G	A	-0.020719	0.119234	0.00373905	3.00538e-08	336107	G	A	-0.00104	0.00772	0.896103	29328
Body mass index (BMI)	Adiponectin	rs16932761	8	67202787	A	G	-0.0179735	0.251546	0.00278158	1.03729e-10	336107	A	G	-0.007651	0.005401	0.169598	24068
Body mass index (BMI)	Adiponectin	rs16975459	18	39548277	C	A	0.0239721	0.121305	0.00368583	7.83971e-11	336107	C	A	-0.008618	0.006859	0.223045	29283
Body mass index (BMI)	Adiponectin	rs17014332	1	209520450	C	T	0.0180292	0.210609	0.00294421	9.1582e-10	336107	C	T	-0.004156	0.005385	0.45427	29311
Body mass index (BMI)	Adiponectin	rs17024393	1	110154688	C	T	0.0675077	0.0257993	0.00759831	6.44763e-19	336107	C	T	-0.010995	0.014321	0.456624	26601
Body mass index (BMI)	Adiponectin	rs17058884	9	71527774	G	T	-0.0318261	0.0450046	0.00580849	4.27464e-08	336107	G	T	0.001212	0.010149	0.907825	29345
Body mass index (BMI)	Adiponectin	rs17085463	4	65740387	A	G	-0.0148137	0.317007	0.00259815	1.1876e-08	336107	A	G	-0.010153	0.004713	0.0367494	29149
Body mass index (BMI)	Adiponectin	rs17149254	7	76634463	C	T	-0.0238078	0.808564	0.00311607	2.1727e-14	336107	C	T	-0.003104	0.008368	0.719058	22279
Body mass index (BMI)	Adiponectin	rs17342242	8	60828697	G	A	-0.016161	0.229795	0.00286561	1.70553e-08	336107	G	A	-0.006324	0.006129	0.31703	23895
Body mass index (BMI)	Adiponectin	rs17716502	8	116659731	T	C	-0.0222998	0.207243	0.00298602	8.15831e-14	336107	T	C	-0.005934	0.006535	0.378585	23967
Body mass index (BMI)	Adiponectin	rs17731998	3	82669493	T	C	0.0161585	0.269878	0.00270303	2.26235e-09	336107	T	C	0.000799	0.005045	0.877959	29336
Body mass index (BMI)	Adiponectin	rs1788808	18	21101456	G	A	-0.0183135	0.497341	0.0024054	2.67485e-14	336107	G	A	-0.001109	0.004409	0.807343	29239
Body mass index (BMI)	Adiponectin	rs1805123	7	150645534	G	T	-0.0179911	0.246217	0.00278844	1.10527e-10	336107	G	T	0.008448	0.013886	0.555254	5953
Body mass index (BMI)	Adiponectin	rs1840661	7	114352682	A	T	0.0137467	0.427512	0.00244055	1.77644e-08	336107	A	T	0.002378	0.00455	0.612305	29134
Body mass index (BMI)	Adiponectin	rs1884897	20	6612832	G	A	0.0213286	0.628254	0.00249224	1.15319e-17	336107	G	A	0.002023	0.004505	0.663211	29343
Body mass index (BMI)	Adiponectin	rs1901241	12	97951882	G	A	0.0192919	0.160137	0.00329019	4.5368e-09	336107	G	A	0.009135	0.006138	0.148963	29249
Body mass index (BMI)	Adiponectin	rs1941706	18	31223776	G	A	0.0139405	0.463511	0.00241073	7.35783e-09	336107	G	A	0.004069	0.004372	0.366839	29283
Body mass index (BMI)	Adiponectin	rs1949204	13	65475834	G	T	0.0166526	0.761765	0.00281935	3.49712e-09	336107	G	T	0.002064	0.011501	0.861829	5948
Body mass index (BMI)	Adiponectin	rs2035806	10	133992689	A	G	-0.0166309	0.566354	0.00242835	7.46793e-12	336107	A	G	0.003361	0.004314	0.449896	29270
Body mass index (BMI)	Adiponectin	rs2046002	15	95272235	C	T	-0.014571	0.639044	0.00250777	6.24094e-09	336107	C	T	0.001352	0.004569	0.774205	29306
Body mass index (BMI)	Adiponectin	rs2056477	7	2085553	C	G	-0.0223189	0.22589	0.00287637	8.55658e-15	336107	C	G	-0.001212	0.004885	0.80986	29307
Body mass index (BMI)	Adiponectin	rs2121058	13	58627256	C	T	-0.0238147	0.228644	0.00286076	8.4918e-17	336107	C	T	-0.000868	0.005101	0.86896	29346
Body mass index (BMI)	Adiponectin	rs2135745	9	109150784	G	C	-0.016838	0.753229	0.00280126	1.84723e-09	336107	G	C	-0.000752	0.005105	0.886352	29266
Body mass index (BMI)	Adiponectin	rs2155869	18	13199302	C	T	-0.0184462	0.819163	0.00311144	3.06034e-09	336107	C	T	-0.008514	0.005583	0.139175	29346
Body mass index (BMI)	Adiponectin	rs215634	7	32369148	G	A	-0.0147674	0.613873	0.00247575	2.45177e-09	336107	G	A	0.007503	0.004562	0.110734	29220
Body mass index (BMI)	Adiponectin	rs2253310	6	108888593	G	C	0.0172947	0.628085	0.00248472	3.39938e-12	336107	G	C	-0.00105	0.004444	0.818836	29325
Body mass index (BMI)	Adiponectin	rs2292238	12	56494991	C	A	-0.0176981	0.408667	0.00244772	4.82503e-13	336107	C	A	0.008069	0.00471	0.0966585	29219
Body mass index (BMI)	Adiponectin	rs2307111	5	75003678	C	T	-0.0289516	0.393183	0.00246183	6.35038e-32	336107	C	T	0.002374	0.00443	0.603395	29338
Body mass index (BMI)	Adiponectin	rs2318543	4	67807961	G	A	-0.0194021	0.782495	0.00292162	3.1232e-11	336107	G	A	0.00146	0.005187	0.784959	29345
Body mass index (BMI)	Adiponectin	rs2384054	2	25156773	C	T	0.0350265	0.489674	0.00240007	3.17687e-48	336107	C	T	0.006621	0.004435	0.147736	29327
Body mass index (BMI)	Adiponectin	rs2398861	9	96446445	G	A	0.0220894	0.256599	0.0027614	1.25458e-15	336107	G	A	0.00738	0.004814	0.137139	29291
Body mass index (BMI)	Adiponectin	rs241460	1	49782772	G	A	-0.0205388	0.68187	0.00257525	1.52265e-15	336107	G	A	-0.003429	0.004716	0.480897	29258
Body mass index (BMI)	Adiponectin	rs2425857	20	44914134	G	A	-0.0135947	0.554635	0.00241624	1.84183e-08	336107	G	A	0.010588	0.004457	0.0212829	29281
Body mass index (BMI)	Adiponectin	rs2439823	10	99778226	G	A	0.0216364	0.547705	0.00241939	3.80803e-19	336107	G	A	0.004085	0.004356	0.363113	29106
Body mass index (BMI)	Adiponectin	rs2450254	11	69449784	T	A	-0.0140667	0.415003	0.00244305	8.52747e-09	336107	T	A	-0.002968	0.005231	0.582235	28684
Body mass index (BMI)	Adiponectin	rs2450445	10	93038530	A	G	-0.0153656	0.323973	0.00256262	2.02372e-09	336107	A	G	-0.001572	0.004759	0.748785	29216
Body mass index (BMI)	Adiponectin	rs245775	5	170535815	G	A	0.0203304	0.728826	0.0027049	5.65458e-14	336107	G	A	-0.003032	0.004851	0.54449	29274
Body mass index (BMI)	Adiponectin	rs2470392	12	2155430	C	T	0.0145453	0.287428	0.00265977	4.53858e-08	336107	C	T	-0.002749	0.004688	0.569654	29332
Body mass index (BMI)	Adiponectin	rs2474898	6	51769245	T	C	0.0146104	0.345803	0.00252319	7.02668e-09	336107	T	C	-0.00114	0.005302	0.834832	20658
Body mass index (BMI)	Adiponectin	rs2482704	9	94182363	T	G	-0.0138253	0.423422	0.00243157	1.30335e-08	336107	T	G	-0.000253	0.004424	0.955809	29343
Body mass index (BMI)	Adiponectin	rs2606228	3	183537759	C	A	-0.0155705	0.642769	0.00253615	8.29182e-10	336107	C	A	0.003502	0.004846	0.483414	28563
Body mass index (BMI)	Adiponectin	rs2609181	2	6161899	C	G	-0.0161175	0.281859	0.00268723	2.00194e-09	336107	C	G	-0.000258	0.004865	0.959005	29172
Body mass index (BMI)	Adiponectin	rs2616192	8	20668624	T	G	0.0140763	0.67249	0.00257234	4.44877e-08	336107	T	G	-0.011327	0.005235	0.0359186	23951
Body mass index (BMI)	Adiponectin	rs2678204	1	201807776	G	T	0.0280873	0.341813	0.00253578	1.65158e-28	336107	G	T	-0.000668	0.004821	0.893018	29181
Body mass index (BMI)	Adiponectin	rs2711111	7	24529055	G	A	-0.0147156	0.565043	0.00245734	2.12124e-09	336107	G	A	0.002526	0.004617	0.595727	29082
Body mass index (BMI)	Adiponectin	rs273505	19	18221647	C	T	0.0188626	0.419906	0.00243413	9.27257e-15	336107	C	T	-0.001344	0.004921	0.791161	29276
Body mass index (BMI)	Adiponectin	rs28447555	3	107474866	T	C	0.0185076	0.180987	0.00312798	3.28632e-09	336107	T	C	-0.0073	0.005784	0.221021	29347
Body mass index (BMI)	Adiponectin	rs28489620	22	41884954	A	G	-0.0147327	0.290982	0.0026634	3.1768e-08	336107	A	G	-0.004109	0.004667	0.393231	29343
Body mass index (BMI)	Adiponectin	rs2861685	2	67841326	C	T	-0.017647	0.411371	0.00243763	4.51544e-13	336107	C	T	0.000548	0.004401	0.903806	29280
Body mass index (BMI)	Adiponectin	rs286818	5	107433446	A	T	-0.0291454	0.170248	0.00320417	9.41456e-20	336107	A	T	-0.004544	0.005817	0.448725	29337
Body mass index (BMI)	Adiponectin	rs2962082	16	62824065	A	G	-0.0135377	0.482549	0.00240754	1.87785e-08	336107	A	G	0.00147	0.004528	0.752841	29083
Body mass index (BMI)	Adiponectin	rs2975693	8	10114474	C	T	0.0238256	0.109281	0.0038753	7.85236e-10	336107	C	T	0.007426	0.008647	0.404967	24041
Body mass index (BMI)	Adiponectin	rs34045288	6	40371918	T	C	0.0259978	0.335903	0.00254511	1.71672e-24	336107	T	C	0.000217	0.004667	0.9641	29216
Body mass index (BMI)	Adiponectin	rs34236292	4	140787695	T	G	-0.0140997	0.32772	0.002567	3.96169e-08	336107	T	G	-0.003179	0.004758	0.516992	29188
Body mass index (BMI)	Adiponectin	rs34361149	1	72769429	A	G	-0.0309935	0.19259	0.00304511	2.5038e-24	336107	A	G	-0.001834	0.011169	0.873478	3950
Body mass index (BMI)	Adiponectin	rs34373881	3	20441050	A	G	-0.0168863	0.278276	0.00268678	3.2836e-10	336107	A	G	0.001303	0.005038	0.802014	29248
Body mass index (BMI)	Adiponectin	rs34966008	17	34935878	T	C	-0.0199158	0.408148	0.00244306	3.59253e-16	336107	T	C	-0.005688	0.004341	0.203798	29344
Body mass index (BMI)	Adiponectin	rs35025195	11	134539911	A	G	-0.0230476	0.166132	0.00323009	9.67832e-13	336107	A	G	-0.008383	0.006582	0.216795	29249
Body mass index (BMI)	Adiponectin	rs35193668	13	33164418	T	C	-0.0166761	0.361915	0.00249998	2.55329e-11	336107	T	C	0.003147	0.004457	0.49351	29310
Body mass index (BMI)	Adiponectin	rs357501	3	153964496	A	G	0.0154044	0.377514	0.00249087	6.24396e-10	336107	A	G	-0.002378	0.00444	0.60353	29342
Body mass index (BMI)	Adiponectin	rs35851183	4	80769393	G	A	0.0167614	0.357777	0.00250852	2.36429e-11	336107	G	A	0.008304	0.004546	0.0765174	29320
Body mass index (BMI)	Adiponectin	rs35882248	2	230681905	T	C	0.0192316	0.314642	0.00258946	1.11455e-13	336107	T	C	0.006855	0.004565	0.145355	29320
Body mass index (BMI)	Adiponectin	rs36007635	6	163052444	A	G	-0.0200004	0.138403	0.00348146	9.20831e-09	336107	A	G	-0.010768	0.007049	0.138557	29345
Body mass index (BMI)	Adiponectin	rs3759584	14	104006160	C	T	-0.0165842	0.361958	0.00251394	4.20436e-11	336107	C	T	-0.001434	0.004592	0.762119	29299
Body mass index (BMI)	Adiponectin	rs3802858	11	115078492	C	T	-0.0164713	0.427488	0.00243005	1.21899e-11	336107	C	T	0.003461	0.004521	0.457839	29063
Body mass index (BMI)	Adiponectin	rs3803286	14	103246470	G	A	-0.0207912	0.666379	0.00254468	3.08248e-16	336107	G	A	-0.003352	0.004567	0.476735	29267
Body mass index (BMI)	Adiponectin	rs3810291	19	47569003	A	G	0.029685	0.677478	0.00256755	6.53732e-31	336107	A	G	-0.006923	0.005103	0.188343	28749
Body mass index (BMI)	Adiponectin	rs3843540	7	99126640	C	T	-0.0241729	0.148581	0.00338227	8.88996e-13	336107	C	T	0.018741	0.005895	0.00205911	29346
Body mass index (BMI)	Adiponectin	rs3844598	5	140992235	G	A	0.0136986	0.528663	0.00241006	1.31735e-08	336107	G	A	0.004949	0.004434	0.279146	29346
Body mass index (BMI)	Adiponectin	rs3861879	9	129466456	G	A	0.0137348	0.43683	0.00243136	1.61503e-08	336107	G	A	0.001099	0.004527	0.813907	29080
Body mass index (BMI)	Adiponectin	rs390192	6	83373863	G	A	-0.0154416	0.522445	0.00242065	1.78341e-10	336107	G	A	-0.002883	0.004355	0.520979	29344
Body mass index (BMI)	Adiponectin	rs4246657	2	229016917	T	C	0.0170056	0.340914	0.00253421	1.94357e-11	336107	T	C	0.003663	0.00453	0.433059	29314
Body mass index (BMI)	Adiponectin	rs4261944	4	31003636	G	T	0.0154894	0.362956	0.00250441	6.22315e-10	336107	G	T	-0.001044	0.004531	0.823112	29326
Body mass index (BMI)	Adiponectin	rs4467770	6	12086826	A	G	0.0156691	0.730668	0.00271693	8.0664e-09	336107	A	G	0.0009	0.004969	0.860568	29294
Body mass index (BMI)	Adiponectin	rs4474229	1	195039047	A	G	-0.0158775	0.372338	0.00248334	1.62233e-10	336107	A	G	-0.002824	0.004578	0.549813	29339
Body mass index (BMI)	Adiponectin	rs4482463	2	205375909	A	C	-0.0340855	0.924181	0.00454517	6.4328e-14	336107	A	C	-0.016506	0.010115	0.113565	20568
Body mass index (BMI)	Adiponectin	rs4502882	5	153093998	T	C	-0.0147181	0.656893	0.0025291	5.90786e-09	336107	T	C	-0.001645	0.004614	0.729555	29344
Body mass index (BMI)	Adiponectin	rs4648450	1	2738265	A	C	-0.0154374	0.466133	0.00242211	1.84982e-10	336107	A	C	-0.002555	0.004401	0.573462	29308
Body mass index (BMI)	Adiponectin	rs4671328	2	58935282	G	T	-0.0217722	0.552555	0.00243483	3.84238e-19	336107	G	T	-7.7e-05	0.004454	0.986693	29258
Body mass index (BMI)	Adiponectin	rs4687770	3	51755065	C	T	-0.019339	0.133375	0.00353549	4.50485e-08	336107	C	T	0.008797	0.0067	0.202953	29275
Body mass index (BMI)	Adiponectin	rs4718964	7	70045941	T	G	0.0145653	0.412194	0.00244679	2.63858e-09	336107	T	G	-0.001417	0.00474	0.77185	28998
Body mass index (BMI)	Adiponectin	rs4757144	11	13331226	A	G	0.016524	0.593047	0.00244585	1.42135e-11	336107	A	G	0.002243	0.004424	0.623033	29346
Body mass index (BMI)	Adiponectin	rs4776970	15	68080886	T	A	-0.0254626	0.35707	0.00250512	2.88669e-24	336107	T	A	-0.000634	0.004507	0.891442	29338
Body mass index (BMI)	Adiponectin	rs4777541	15	73082240	T	C	0.0196505	0.765041	0.00284642	5.07925e-12	336107	T	C	0.004148	0.005451	0.460565	29325
Body mass index (BMI)	Adiponectin	rs4778918	15	79465600	C	T	-0.0151991	0.422703	0.0024318	4.10639e-10	336107	C	T	-0.002715	0.004376	0.547447	29343
Body mass index (BMI)	Adiponectin	rs487662	11	64481880	A	G	0.0154374	0.753235	0.00278969	3.13711e-08	336107	A	G	-0.001308	0.005839	0.828001	20609
Body mass index (BMI)	Adiponectin	rs4911382	20	32553095	T	C	0.015559	0.584238	0.00244287	1.90349e-10	336107	T	C	-0.006368	0.004435	0.163752	29328
Body mass index (BMI)	Adiponectin	rs491711	11	28742220	C	A	-0.0158403	0.310988	0.00260937	1.27623e-09	336107	C	A	0.001821	0.004738	0.709339	29315
Body mass index (BMI)	Adiponectin	rs4929923	11	8639200	C	T	0.0173844	0.647328	0.00251068	4.39339e-12	336107	C	T	0.002322	0.004558	0.621408	29221
Body mass index (BMI)	Adiponectin	rs539515	1	177889480	C	A	0.0474871	0.207529	0.00295985	6.64049e-58	336107	C	A	0.003321	0.005667	0.569916	29319
Body mass index (BMI)	Adiponectin	rs550974	11	118944675	T	A	0.0158904	0.404297	0.00244811	8.54673e-11	336107	T	A	-0.002918	0.0045	0.529481	29276
Body mass index (BMI)	Adiponectin	rs55689274	15	47767101	A	G	-0.0148341	0.285711	0.00266266	2.53244e-08	336107	A	G	-0.002468	0.004729	0.612882	29291
Body mass index (BMI)	Adiponectin	rs55726687	12	1015469	A	G	0.0238631	0.211138	0.00294249	5.08628e-16	336107	A	G	0.001828	0.006173	0.774007	26451
Body mass index (BMI)	Adiponectin	rs55938344	12	108342948	C	A	-0.0168213	0.242702	0.00281823	2.39354e-09	336107	C	A	-0.002067	0.00511	0.694887	29344
Body mass index (BMI)	Adiponectin	rs56067609	7	133586703	T	A	-0.0193637	0.136594	0.0035019	3.21418e-08	336107	T	A	-0.005857	0.006522	0.383862	29315
Body mass index (BMI)	Adiponectin	rs56212061	19	19536208	T	C	-0.0211123	0.149969	0.00337336	3.89054e-10	336107	T	C	-0.000773	0.005812	0.897336	29345
Body mass index (BMI)	Adiponectin	rs56773984	2	220205146	T	A	-0.0179174	0.16742	0.00323177	2.95638e-08	336107	T	A	-0.001125	0.006513	0.866954	29338
Body mass index (BMI)	Adiponectin	rs56803094	15	99227787	G	A	-0.0188821	0.227111	0.00287406	5.04429e-11	336107	G	A	-0.007761	0.005953	0.206109	27602
Body mass index (BMI)	Adiponectin	rs57636386	18	58049656	C	T	-0.0427651	0.0834151	0.00435306	8.92483e-23	336107	C	T	-0.003375	0.008094	0.686008	29266
Body mass index (BMI)	Adiponectin	rs58862095	7	75163169	T	C	-0.0243799	0.419757	0.00243968	1.64702e-23	336107	T	C	0.000752	0.005157	0.887589	27951
Body mass index (BMI)	Adiponectin	rs588660	1	96886604	A	G	0.0183012	0.585856	0.00244095	6.51778e-14	336107	A	G	0.003784	0.004413	0.405758	29273
Body mass index (BMI)	Adiponectin	rs5995843	22	40697377	G	A	-0.0174411	0.348993	0.00251927	4.42792e-12	336107	G	A	-0.003738	0.004593	0.430037	29158
Body mass index (BMI)	Adiponectin	rs6050446	20	25195509	G	A	0.0420771	0.966803	0.0067598	4.83315e-10	336107	G	A	0.006548	0.014231	0.655511	26539
Body mass index (BMI)	Adiponectin	rs60654199	3	141275436	A	C	0.0312664	0.0666476	0.00481001	8.02786e-11	336107	A	C	0.007936	0.009002	0.392606	29342
Body mass index (BMI)	Adiponectin	rs60764613	18	1850820	T	G	0.023587	0.144857	0.00342645	5.83714e-12	336107	T	G	0.000285	0.006487	0.966004	29195
Body mass index (BMI)	Adiponectin	rs61826867	1	174478100	G	A	0.0251347	0.109772	0.00384169	6.05341e-11	336107	G	A	0.00606	0.006907	0.394859	29344
Body mass index (BMI)	Adiponectin	rs61969510	13	86484403	C	T	0.0155328	0.284412	0.00269504	8.24689e-09	336107	C	T	0.005304	0.004871	0.291036	29311
Body mass index (BMI)	Adiponectin	rs62147189	2	86812549	G	T	-0.0170068	0.622	0.00251319	1.31704e-11	336107	G	T	0.007558	0.004478	0.101681	29332
Body mass index (BMI)	Adiponectin	rs62407562	6	33537802	A	T	0.0170851	0.268967	0.00270947	2.87276e-10	336107	A	T	0.001867	0.005087	0.721923	29326
Body mass index (BMI)	Adiponectin	rs62543438	9	73908511	C	G	-0.014801	0.271966	0.00270013	4.21813e-08	336107	C	G	0.003047	0.005051	0.558626	29245
Body mass index (BMI)	Adiponectin	rs6265	11	27679916	T	C	-0.0402275	0.189726	0.00306191	2.03798e-39	336107	T	C	0.007553	0.00546	0.179757	29344
Body mass index (BMI)	Adiponectin	rs6575340	14	94023972	A	G	0.0228776	0.637416	0.00250397	6.48336e-20	336107	A	G	-0.009385	0.004603	0.048043	29326
Body mass index (BMI)	Adiponectin	rs6601527	8	10700317	A	C	-0.0217383	0.587819	0.00244545	6.17874e-19	336107	A	C	0.003022	0.004896	0.549524	23996
Body mass index (BMI)	Adiponectin	rs66679256	4	18379206	T	C	0.0162973	0.446142	0.00242165	1.70098e-11	336107	T	C	0.00326	0.00434	0.466394	29344
Body mass index (BMI)	Adiponectin	rs6687953	1	112308953	G	A	0.0158953	0.391351	0.00246141	1.06358e-10	336107	G	A	-0.000689	0.005233	0.898378	20662
Body mass index (BMI)	Adiponectin	rs66922415	18	57852948	G	A	0.0520958	0.234362	0.00283196	1.54953e-75	336107	G	A	-0.008289	0.005379	0.135109	29309
[truncated: 1,472 more rows]

## Sheet: Table S5
Table S5 The Mendelian randomization (MR) study on obesity-related traits and primary mechanisms of obesity-induced cancer.
[truncated: 42 more rows]

## Sheet: Table S6
Table S6 Single nucleotide polymorphisms (SNPs) were used as Instrumental variables (IVs) from exposure variables (Adiponectin, C-reactive protein levels, Severe insulin-resistant type 3 diabetes, and circulating leptin levels).
[truncated: 294 more rows]

[truncated: 3 more sheets: Table S7, Table S8, Table S9]
